# Supplementary material for: Scalable and cost-effective ribonuclease-based rRNA depletion for transcriptomics
Source: Nucleic Acids Res. 2019 Dec 27;48(4):e20. doi: 10.1093/nar/gkz1169 (PMC7038938; doi:10.1093/nar/gkz1169)
Supplement: gkz1169_Supplemental_Files [file gkz1169_supplemental_files.zip]

Archive with 4 entries (4 files):
- Supplemental_Figures_proof_v2.pdf
- Supplemental_Methods_proof_v2.pdf
- Supplemental_Tables_proof_v1.xlsx
- Supplementary Table Legends.pdf
