# Supplementary material for: Scalable and cost-effective ribonuclease-based rRNA depletion for transcriptomics
Source: Nucleic Acids Res. 2019 Dec 27;48(4):e20. doi: 10.1093/nar/gkz1169 (PMC7038938; doi:10.1093/nar/gkz1169)
Supplement: gkz1169_Supplemental_Files [file gkz1169_supplemental_files.zip › Supplemental_Tables_proof_v1.xlsx]

## Sheet: Supp. Table 1
Species	Oligo ID	Sequence (5' to 3')
B. dorei	dorei_16S_0	AGGTGTTCCAGCCGCACCTTCCGGTACGGCTACCTTGTTACGACTTAGCCCCAGTCACCA
B. dorei	dorei_16S_1	GTTTTACCCTAGGGCGATCCTCGCGGTTACGCACTTCAGGTACCCCCGGC
B. dorei	dorei_16S_2	TCCCATGGCTTGACGGGCGGTGTGTACAAGGCCCGGGAACGTATTCACCG
B. dorei	dorei_16S_3	CGCCGTGGCTGATGCGCGATTACTAGCGAATCCAGCTTCGTGGAGTCGGG
B. dorei	dorei_16S_4	TTGCAGACTCCAGTCCGAACTGAGAGGGGTTTTAGGGATTGGCATCCACT
B. dorei	dorei_16S_5	CGCGTGGTAGCGGCCCTCTGTACCCCCCATTGTAACACGTGTGTAGCCCC
B. dorei	dorei_16S_6	GGACGTAAGGGCCGTGCTGATTTGACGTCATCCCCACCTTCCTCACATCT
B. dorei	dorei_16S_7	TACGATGGCAGTCTTGTCAGAGTCCTCAGCATCACCTGTTAGTAACTGAC
B. dorei	dorei_16S_8	AACAAGGGTTGCGCTCGTTATGGCACTTAAGCCGACACCTCACGGCACGA
B. dorei	dorei_16S_9	GCTGACGACAACCATGCAGCACCTTCACACTCGCTATTGCTAGCTGAACC
B. dorei	dorei_16S_10	GTTTCCGGATCATTCGAGTGCAATTTAAGCCCGGGTAAGGTTCCTCGCGT
B. dorei	dorei_16S_11	ATCATCGAATTAAACCACATGTTCCTCCGCTTGTGCGGGCCCCCGTCAAT
B. dorei	dorei_16S_12	TCCTTTGAGTTTCACCGTTGCCGGCGTACTCCCCAGGTGGAATACTTAAC
B. dorei	dorei_16S_13	GCTTTCGCTTGGCCGCTTGCCGTATATCGCAAACAGCGAGTATTCATCGT
B. dorei	dorei_16S_14	TTACCGTGTGGACTACCAGGGTATCTAATCCTGTTTGATACCCACACTTT
B. dorei	dorei_16S_15	CGAGCCTCAATGTCAGTTGCAGCTTAGCAGGCTGCCTTCGCAATCGGAGT
B. dorei	dorei_16S_16	TCTTCGTGATATCTAAGCATTTCACCGCTACACCACGAATTCCGCCTGCC
B. dorei	dorei_16S_17	TCAACTGCACTCAAGACATCCAGTATCAACTGCAATTTTACGGTTGAGCC
B. dorei	dorei_16S_18	GCAAACTTTCACAACTGACTTAAACATCCATCTACGCTCCCTTTAAACCC
B. dorei	dorei_16S_19	AATAAATCCGGATAACGCTCGGATCCTCCGTATTACCGCGGCTGCTGGCA
B. dorei	dorei_16S_20	CGGAGTTAGCCGATCCTTATTCATAAAGTACATGCAAACGGGTATGCATA
B. dorei	dorei_16S_21	CCCGACTTTATTCCTTTATAAAAGAAGTTTACAACCCATAGGGCAGTCAT
B. dorei	dorei_16S_22	CCTTCACGCTACTTGGCTGGTTCAGGCCATCGCCCATTGACCAATATTCC
B. dorei	dorei_16S_23	TCACTGCTGCCTCCCGTAGGAGTTTGGACCGTGTCTCAGTTCCAATGTGG
B. dorei	dorei_16S_24	GGGACCTTCCTCTCAGAACCCCTATCCATCGTTGACTAGGTGGGCCGTTA
B. dorei	dorei_16S_25	CCCCGCCTACTATCTAATGGAACGCATCCCCATCGTCTACCGGAAAATAC
B. dorei	dorei_16S_26	CTTTAATCATGCGGACATGTGAACTCATGATCCCATCCTGGATTAATCTT
B. dorei	dorei_16S_27	CCTTTCAGAAGGCTGGCCAAGAGTAGACGGCAGGTTGGATACGTGTTACT
B. dorei	dorei_16S_28	CACCCGTGCGCCGGTCGCCATCAGCCTTAGCAAGCTAAGACCATGCTGCC
B. dorei	dorei_16S_29	CCTCGACTTGCATGTGTTAAGCCTGTAGCTAGCGTTCATCCTGAGCCAGGATCAAACTCT
B. dorei	dorei_23S_0	TAAGGAAAGTGGACGGGCAATTAGTAATGCTCGGCTTTGGTATCTCTACCTTTACACCTGCATCCTAT
B. dorei	dorei_23S_1	CAACGTCGTAGTCTACAACGACCCTCAGAAATCTAATCTTGTGGCCGGCT
B. dorei	dorei_23S_2	TCGTACTTAGATGCTTTCAGCACTTATCCGATCCAGACTTAGATACCCGG
B. dorei	dorei_23S_3	CAATGCACCTGGCGGCACAACCGGTAAACCAGAGGTCTGTCCAACACGGT
B. dorei	dorei_23S_4	CCTCTCGTACTAGTGTCAGAGCCACGCAAATTTCATACGCCCACGATAGA
B. dorei	dorei_23S_5	TAGAGACCGAACTGTCTCACGACGTTCTGAACCCAGCTCGCGTGCCACTT
B. dorei	dorei_23S_6	TAATGGGCGAACAGCCCAACCCTTGGGACCTTCTCCAGCCCCAGGATGTG
B. dorei	dorei_23S_7	ACGAGCCGACATCGAGGTGCCAAACCACTCCGTCGATATGAGCTCTTGGG
B. dorei	dorei_23S_8	AGGGATCAGCCTGTTATCCCCGGAGTACCTTTTATCCTTTGAGCGATGTC
B. dorei	dorei_23S_9	CCTTCCATACGGAAACACCGGATCACTATGCTCTAGTTTCCTACCTGATC
B. dorei	dorei_23S_10	GACTTGTCAGTCTCCCAGTCAAGCGCCCTTATGCCATTACACTCTAACGG
B. dorei	dorei_23S_11	CGGTTACCAATCGCCGTGAGGGCACCTTTAGAAGCCTCCGTTACGCTTTT
B. dorei	dorei_23S_12	GGAGGCGACCACCCCAGTCAAACTACCCACCAATCAGTGTCCCCATATAC
B. dorei	dorei_23S_13	ACGGGTTAGAATCCAAACAAATGAAGGGTCGTATTTCAACAGCGGCTCCA
B. dorei	dorei_23S_14	AGGATACTGGCGTACCCCCTTCAAAGCCTCCGACCTATCCTACACATCAC
B. dorei	dorei_23S_15	GTGCCCAGATTCAATGATAAGCTATAGTAAAGGTTCACGGGGTCTTTTCG
B. dorei	dorei_23S_16	TCCCATCGCGGGTAATCGGCATCTTCACCGATACTACAATTTCACTGAGC
B. dorei	dorei_23S_17	TCACGGTTGAGACAGCGTCCAGATCATTACACCATTCGTGCAGGTCGGAA
B. dorei	dorei_23S_18	CTTACCCGACAAGGAATTTCGCTACCTTAGGACCGTTATAGTTACGGCCG
B. dorei	dorei_23S_19	CCGTTTACTGGGGCTTCAATTCAACGCTTCTCTCAACGATGACGTCTCCT
B. dorei	dorei_23S_20	CTTAACCTTCCAGCACCGGGCAGGTGTCAGGCTGTATACAGGATCTTTCG
B. dorei	dorei_23S_21	ATTTCGCACAGCCCTGTGTTTTTGTTAAACAGTTGCCTGGACCTATTCTC
B. dorei	dorei_23S_22	TGCGCCCTCCCGTCACCGGGTAGGGACCCTTTATCCCGAAGTTACAGGGT
B. dorei	dorei_23S_23	CAGTTTGCCTAGTTCCTTAACCGTGAATCACTCAAGCGCCTTAGAATATT
B. dorei	dorei_23S_24	CATCCCGACTACGTGTGTCCGTTTACGGTACGGGTACCTACAGGATTTAG
B. dorei	dorei_23S_25	TTTAGCGGATTTTCTTGGCAGCATGATTACATGCACTATTGCCTTGTCCC
B. dorei	dorei_23S_26	GAGGGACGCGGCATACTATCAGGTTCGATTCTCATGGTGGATTTGCCTGC
B. dorei	dorei_23S_27	CAAGATCAACATCTACACCCTTCAACCATCTATTCCGTCAGATGGCGGCA
B. dorei	dorei_23S_28	TTGTCACTACTGCGTCTCCACATCACTCCTGGAGGTAGTAACGGAATATT
B. dorei	dorei_23S_29	AACCGTTTCTGCCATCGGCATCGCCCTTCGGCTGAGCCTTAGGACCCGAC
B. dorei	dorei_23S_30	TTACCCTGATCCGATTAGCGTTGATCAGGAAACCTTAGTCTTTCGGCGAG
B. dorei	dorei_23S_31	GGGGTTTCCCGCCCCCTTTATCGTTACTTATACCTACATTTGCTTTTCCA
B. dorei	dorei_23S_32	GACGCTCCAGAATACCTCGCGGTACGCCTTCGACGCTGACTGGAATGCTC
B. dorei	dorei_23S_33	CCCTACCGATCATTTCAATGATCCCACTGCTTCGGTAGACAACTTAATAC
B. dorei	dorei_23S_34	CCGATTATTATCCACGCCAGACTCCTCGACTAGTGAGCTGTTACGCACTC
B. dorei	dorei_23S_35	TTTAAATGAATGGCTGCTTCCAAGCCAACATCCTAGCTGTCTTAGCAGTC
B. dorei	dorei_23S_36	AGACTTCGTTAGTTTAACTTAGCTGTCATTTCGGGACCTTAGCAGGTGGT
B. dorei	dorei_23S_37	CCGGATTCTTCTCCTCTCGGGCACGGACCTTAGCACCCATGCCCTCACTC
B. dorei	dorei_23S_38	CTGAGGTAAAACTGATGCGCATTCGGAGTTTGTCAAGACTTGATAGGCGG
B. dorei	dorei_23S_39	TGAAGCCCTCGCATCTTATCAGTCGCTCTACCTCACATCAGTAACCCACA
B. dorei	dorei_23S_40	AGGCTGCACCTAAATGCATTTCGGGGAGTACGAGCTATCTCCAAGTTTGA
B. dorei	dorei_23S_41	TTAGCCTTTCACCCCTACCCTCAGCTCATCCAGAAGCTTTTCAACGCTTA
B. dorei	dorei_23S_42	TTGGTGCGGTCCTCCAGCTGGTGTTACCCAGCCTTCAACCTGGCCAAGGG
B. dorei	dorei_23S_43	TAGATCACTTGGTTTCGCGTCTGCCACTGCCGACTATGCGCCCTATTCAG
B. dorei	dorei_23S_44	ACTCGCTTTCGCTTCGGATACGTGTGTCGTCACACTTAACCTTGCCGGCA
B. dorei	dorei_23S_45	AAGGCAACTCGTAGGTTCATTATGCAAAAGGCACGCCGTCACTCATTGCT
B. dorei	dorei_23S_46	GAGCTCCGACCGCTTGTAGGCGCACGGTTTCAGGAACTATTTCACTCTTC
B. dorei	dorei_23S_47	TGTTCGAAGTGCTTTTCACCTTTCCCTCACGGTACTGGTTCGCTATCGGT
B. dorei	dorei_23S_48	CTCTCGGGAGTATTTAGCCTTACCGGATGGTCCCGGCAGATTCACGCAGA
B. dorei	dorei_23S_49	ATTCCTCGTGCTCCGCGCTACTCAGGATACTACTATGCTTCGACAACATA
B. dorei	dorei_23S_50	CGAATACGCAACTGTCATGCTCTATGGTCTTTCTTTCCAGAAAGTTCTTC
B. dorei	dorei_23S_51	TCCGATGTCTTCATGCAACGACGTAGTCCTACAACCCCGATCATGCCGTA
B. dorei	dorei_23S_52	ACATGAACGGTTTGGGCTATTCCCCGTTCGCTCGCCACTACTGGGGGAAT
B. dorei	dorei_23S_53	CATTGTTATTTTCTTTTCCTGCAGGTACTAAGATGTTTCAGTTCCCTGCG
B. dorei	dorei_23S_54	TTAGCTCCTGAAATGATCAGGTGGCGTGTCTTCAACACGCCGGGTTGTCC
B. dorei	dorei_23S_55	CATTCGGAAATCCCCGGATCAAAGGTTATTTGCACCTCCCCGGAGCTTAT
B. dorei	dorei_23S_56	CGCAGCTTATCACGTCCTTCATCGCCTCCGAGAGCCAAGGCATCCGCCATGCGCCCTTCTTTACTTTC
C. aerofaciens	aerofaciens_16S_0	AGGTGATCCAGCCGCACCTTCCGGTACGGCTACCTTGTTACGACTTCACCCCCCTCACCCTCCACACCTTCG
C. aerofaciens	aerofaciens_16S_1	GCGCCTCCCCCCTTGCGGTTGGGCCGGCGACTTCGGGTGCAGACGACTCG
C. aerofaciens	aerofaciens_16S_2	GGTGGTGTGACGGGCGGTGTGTACAAGGCCCGGGAACGCATTCACCGCGG
C. aerofaciens	aerofaciens_16S_3	CATGCTGATCCGCGATTACTAGCAACTCCGACTTCATGGGGGCGGGTTGC
C. aerofaciens	aerofaciens_16S_4	AGCCCCCAATCCGAACTGGGGCCGGCTTTCCGGGATCCGCTCCCCCTCGC
C. aerofaciens	aerofaciens_16S_5	GGGGTGGCATCCCTCTGTACCGGCCATTGTAGCACGTGTGCAGCCCAGGG
C. aerofaciens	aerofaciens_16S_6	CATAAAGGGCATGATGACTTGACGTCGTCCCCGCCCTCCTCCGCCTTGAC
C. aerofaciens	aerofaciens_16S_7	GGCGGCGGTCCCGCGTGGGTTCCCGGCATCACCCGATGGCAACACGCGGC
C. aerofaciens	aerofaciens_16S_8	GGGGGTTGCGCTCGTTGCGGGACTTAACCCAACATCTCACGACACGAGCT
C. aerofaciens	aerofaciens_16S_9	GACGACAGCCATGCACCACCTGTATGGGCTCCTCTCGGCCACGGGGTCTC
C. aerofaciens	aerofaciens_16S_10	CCCCGCTTCACCCATATGTCAAGCCCTGGTAAGGTTCTTCGCGTTGCTTC
C. aerofaciens	aerofaciens_16S_11	GAATTAAGCCACATGCTCCGCTGCTTGTGCGGGCCCCCGTCAATTCCTTT
C. aerofaciens	aerofaciens_16S_12	GAGTTTTAGCCTTGCGGCCGTACTCCCCAGGCGGGACGCTTAATGCGTTG
C. aerofaciens	aerofaciens_16S_13	GCTGCGGCACGGGGGGATCGCCCCCCCACACCTAGCGTCCATCGTTTACG
C. aerofaciens	aerofaciens_16S_14	GCTGGGACTACCAGGGTATCTAATCCTGTTCGCTCCCCCAGCTTTCGCGC
C. aerofaciens	aerofaciens_16S_15	CTCAGCGTCGGTCTCGGCCCAGAGGGCCGCCTTCGCCACCGGTGTTCCAC
C. aerofaciens	aerofaciens_16S_16	CCGATATCTGCGCATTCCACCGCTACACCGGGTGTTCCACCCTCCCCTAC
C. aerofaciens	aerofaciens_16S_17	CGGACCCAAGCCGCGGAGGTTCCGGGGGCTTCGGGGGGTTGAGCCCCCCG
C. aerofaciens	aerofaciens_16S_18	CTTCGACCCCCGGCCTGCCGGGCCGCCTACGCGCGCTTTACGCCCAATGA
C. aerofaciens	aerofaciens_16S_19	ATCCGGATAACGCTCGCCCCCTACGTATTACCGCGGCTGCTGGCACGTAG
C. aerofaciens	aerofaciens_16S_20	TTAGCCGGGGCTTCTTCTGCAGGTACAGTCTTGACTCTTCCCTGCTGAAA
C. aerofaciens	aerofaciens_16S_21	GCGGTTTACGACCCGAAGGCCTCCGTCCCGCACGCGGCGTCGCTGCGTCA
C. aerofaciens	aerofaciens_16S_22	GGGTTCCCCCCATTGCGCAAGATTCCCCACTGCTGCCTCCCGTAGGAGTC
C. aerofaciens	aerofaciens_16S_23	TGGGCCGTGTCTCAGTCCCAATCTGGCCGGTCGGTCTCTCAACCCGGCTA
C. aerofaciens	aerofaciens_16S_24	CCCGTTGTCGGCACGGTGGGCCGTCACCCCGCCGTCTACCTGATGGGCCG
C. aerofaciens	aerofaciens_16S_25	CGGAGCCATCCCCTCCCGTCGGGGCTTTAGCCGGGGTGCCATGCGGCACC
C. aerofaciens	aerofaciens_16S_26	CCGGGGTATCCGGTATTACCCGTCCTTTCGGGCGGCTATCCCGGGGGAGG
C. aerofaciens	aerofaciens_16S_27	GGGCAGGTTCTCCACGTGTTACTCAGCCGTTCGCCACTCGCTTCCCTCCG
C. aerofaciens	aerofaciens_16S_28	GAGAGGGGTGCCGTTCGACTTGCATGTGTTAGGCGCGCCGCCAGCGTTCATCCTGAGCCAGGATCGAACTCT
C. aerofaciens	aerofaciens_23S_0	TTCCGGAAGAGCTCGGGCGATTAGTGCGGCTCGGCTGAGGACGTCGCCGTCCTTGCACCTG
C. aerofaciens	aerofaciens_23S_1	CCGTCTATCGACCAGGTAGTCTACCTGGGCCCTTACCGGAAGGAGAACTA
C. aerofaciens	aerofaciens_23S_2	ATCCCTGGAACGGCTTCCCGCTTAGATGCCTTCAGCGGTTATCCGCGCCG
C. aerofaciens	aerofaciens_23S_3	CACGCGGCTACCCGGCCGTGCCGTTGGTCGACAACCGGTTCACCGGAGGT
C. aerofaciens	aerofaciens_23S_4	GCGTCCACCCCGGTCCTCTCGTACTGGGGGCAGCCTCCATCGATTCTCCT
C. aerofaciens	aerofaciens_23S_5	GCGCCCACGGAGGATAGGGACCGAACTGTCTCACGACGTTCTGAACCCAG
C. aerofaciens	aerofaciens_23S_6	CTCGCGTACCGCTTTAAACGGCGAACAGCCGTACCCTTGGGACCTGCTCC
C. aerofaciens	aerofaciens_23S_7	AGCCCCAGGATGCGATGAGCCGACATCGAGGTGCCAAACCTTGCCGTCGA
C. aerofaciens	aerofaciens_23S_8	TGTGGACTCTTGGGCAAGATCAGCCTGTTATCCCCGGAGTACCTTTTATC
C. aerofaciens	aerofaciens_23S_9	CGTTGAGCGACGGCCCACCCACTCGGGGCCGCCGGATCACTAGAGCCTGC
C. aerofaciens	aerofaciens_23S_10	TTTCGCACCTGCTCGGCTTGTGGGCCTCGCAGTCAAGCCCGCTTGTACTC
C. aerofaciens	aerofaciens_23S_11	TTGCATTCAAAAGGACGGTTGCCGACCGTCCCGAGCGGACCTTCGCGCGC
C. aerofaciens	aerofaciens_23S_12	CTCCGTTACCCTTTAGGAGGCGACCGCCCCAGTCAAACTGCCCGCCTGGC
C. aerofaciens	aerofaciens_23S_13	ACGGTCCCCGAGCCGGTTGACGGCCTCGGGTTAGGACGCCGGTCGCGCGA
C. aerofaciens	aerofaciens_23S_14	GGGCAGTATTCCAAGGGCGGCTCCCCGGGGGCTGGCGCCTCCGGATCGAT
C. aerofaciens	aerofaciens_23S_15	GCCTCCTGCCTATCCTCTACACGCGGGACCAGCGGCCAATGCCAAGCTGC
C. aerofaciens	aerofaciens_23S_16	AGTGAAGGTTCACGGGGTCTTTCCGTCCTTCCGCGGGTAAGTCGCATCTT
C. aerofaciens	aerofaciens_23S_17	CACGACCAGTGCAATTTCACCGGGTCCATGGTCGAGACAGCGCCCAAGTC
C. aerofaciens	aerofaciens_23S_18	GTTGCGCCTTTCGTGCAGGTCGGAACTTACCCGACAAGGAATTTCGCTAC
C. aerofaciens	aerofaciens_23S_19	CTTAGGACCGTTATAGTTACGGCCGCCGTTTACCGGGGCTTGGCTTCGGG
C. aerofaciens	aerofaciens_23S_20	GCTTCGCGCGATGCGCTAACTCCTCCGCGTGACCTTCCGGCACCGGGCAG
C. aerofaciens	aerofaciens_23S_21	GCGTCAGACCCTATACGTCGCCTTGCGGCTTCTGCAGAGTCCTGTGTTTT
C. aerofaciens	aerofaciens_23S_22	TGGTAAACAGTCGCTTGGGCCTCTCCACTGCGGCCCGCCTCCGCTCCCCG
C. aerofaciens	aerofaciens_23S_23	GGCAAGCCGGTTCACGTACGCGCGGGCACCCCTTCTCCCGAAGTTACGGG
C. aerofaciens	aerofaciens_23S_24	GCCATTGTGCCGAGTTCCTTGACCATGGTTGACCCGATCGCCTCGGTATG
C. aerofaciens	aerofaciens_23S_25	TTCTACCCACCCACCTGTGTCGGTTTGCGGTACGGGCGCGCACGCGCCTG
C. aerofaciens	aerofaciens_23S_26	CCTAGGGGTTTTTCTAGGGACCTCGGGCTCACTCGCTTCGCTCAGTCGCT
C. aerofaciens	aerofaciens_23S_27	TCGTCCGGAGCCTCGCCCTTCTGCGGACCGGATTTCCCTGGTCCGCGGGC
C. aerofaciens	aerofaciens_23S_28	CGCGCTCCATCACGGGGACGTCCAGAACCCCGCCGAGCCACCCCCATCCG
C. aerofaciens	aerofaciens_23S_29	TCGCCCCGTCGGTCGTAGCGCCGCGTGCGCGGTGCAGGAATGTCTGCCTG
C. aerofaciens	aerofaciens_23S_30	CTGCGCGTCGGCTACGCCTACCGGCCTCGCCTTAGCCCCCGACTGACCCT
C. aerofaciens	aerofaciens_23S_31	GGGAGGATTAGCCTTGCCCAGGAAACCTCGGGTTCACGGCGGACGAGTTA
C. aerofaciens	aerofaciens_23S_32	CTCTCTCGTCTCTCGCTACTCATGCCAGCATTCTCACTCCCATGCGCTCC
C. aerofaciens	aerofaciens_23S_33	ACCGTCGGTCGCCCTCCGGCTTCTCCGCCCATGGGAAGCTCCCCTACCGA
C. aerofaciens	aerofaciens_23S_34	TTCTAATGAATTAAAATCCCGCCGCTTCGGTGTCCAGCTTAGCCCCGTGT
C. aerofaciens	aerofaciens_23S_35	ATTGTCGGCGCATGTCCACTCGACCAGTGAGCTGTTACGCACTCTTTGAA
C. aerofaciens	aerofaciens_23S_36	TGGATGGCTGCTTCTAAGCCAACATCCTGGTTGTCTGGGCGGACGCACAT
C. aerofaciens	aerofaciens_23S_37	CCTTTGCCACTCGGCTGGAACTTGGGGACCTTAGCGGGCGGTCCGGGCTG
C. aerofaciens	aerofaciens_23S_38	TTTCCCTCTCGAGCACACAGCTTAGCCCACATGCTCTGACTGCCGCGCTC
C. aerofaciens	aerofaciens_23S_39	TGGGCCGCCGGCATTCGGAGTTCGGTTGGATTCGGTAGGCGGCGAAGCCC
C. aerofaciens	aerofaciens_23S_40	CCTCGTCCATCCGGTGCTCTACCTCCGGCGGTGAACGCGCGACGCTAGCC
C. aerofaciens	aerofaciens_23S_41	CTAAAGCTATTTCGGGGAGAACGAGATATCTCCGGGTTTGATTGGCCTTT
C. aerofaciens	aerofaciens_23S_42	CACCCCTATCCGCAGGTCATCGCCGCCGTTTTCAACCGACGTGCGTTCGG
C. aerofaciens	aerofaciens_23S_43	CCCTCCACGGGGTCTTACCCCCGCTTCAGCCTGCCCACGGATAGCTCACC
C. aerofaciens	aerofaciens_23S_44	CGGCTTCGCGTCCGCGGCGCGGGACTCAAGTCGCCCTGTTAAGGCTCGCT
C. aerofaciens	aerofaciens_23S_45	TTCGCTTCGGCTCCCTTTCGGTTAACCTCGCCCCGCGCCAGCGACTCGCT
C. aerofaciens	aerofaciens_23S_46	GGCTCATTCTACAAAAGGCACGCCGTCACAACTGAAAGTTGCTCCGACTG
C. aerofaciens	aerofaciens_23S_47	CTCGTGGGCGCACGGTTTCAGGTACTGTTTCACTCCCCTCCCGGGGTGCT
C. aerofaciens	aerofaciens_23S_48	TTTCACCTTTCCCTCACGGTACTGGTGCGCTATCGGTCACAGGGTAGTAC
C. aerofaciens	aerofaciens_23S_49	TCAGGCTTGGATGGTGGTCCACCCAGGTTCGGACCGGGTTTCACGTGCCC
C. aerofaciens	aerofaciens_23S_50	GGCCCTACTCAGGGACCGCGTCGCGCCGTCCGGTCTGGGTTCGCGTACGG
C. aerofaciens	aerofaciens_23S_51	GGCTGTCACCCGCTGCGGCCGGCCCTCCCATGCCGTTCCGCTCCCCAGCC
C. aerofaciens	aerofaciens_23S_52	GGACCTGCGCCCGGGGGCGGCAGCCCCCGGATGCGCGGCCCTGCAACCCC
C. aerofaciens	aerofaciens_23S_53	GTCGGCGGAACCCCTGCCGGGTATGCCCGCTCGACGGTTTGGCCATCGGT
C. aerofaciens	aerofaciens_23S_54	CCCCTTTCGCTCGCCGCTACTCGGGGAGTCTCGAGATTGATTTCCTCTCC
C. aerofaciens	aerofaciens_23S_55	TCCGGGTACTTAGATGTTTCAGTTCCCCGGGTTGTCCTCCCCCCGCCTAT
C. aerofaciens	aerofaciens_23S_56	GTGTTCAGCGGGGGGATATGCACACTGCTGTGCATGGGTTCGCCCATTCG
C. aerofaciens	aerofaciens_23S_57	GAGACCCCCGGGTCGAAGGATGTGTGCTCCTCGCCGGGGATTATCGCAGC
C. aerofaciens	aerofaciens_23S_58	TTGCCGCGTCCTTCATCGGCTCCCTGTGCCAAGGCATCCGCCGTGCGCCCGTGGTATCTTGC
D. longicatena	longicatena_16S_0	AGGTGATCCAGCCGCACCTTCCGATACGGCTACCTTGTTACGACTTCACCCCAGTTATCG
D. longicatena	longicatena_16S_1	GTCCCACCTTCGGCAGCTCCCTCCTTACGGTTGGGTCACTGACTTCGGGC
D. longicatena	longicatena_16S_2	GTTACTGACTCCCATGGTGTGACGGGCGGTGTGTACAAGACCCGGGAACG
D. longicatena	longicatena_16S_3	TATTCACCGCAGCATTCTGATCTGCGATTACTAGCGATTCCAGCTTCATG
D. longicatena	longicatena_16S_4	TAGTCGAGTTGCAGACTACAATCCGAACTGAGACGTTATTTTTGAGATTT
D. longicatena	longicatena_16S_5	GCTTACCCTCGCGAGTTCGCTTCTCTTTGTTTACGCCATTGTAGCACGTG
D. longicatena	longicatena_16S_6	TGTAGCCCTGGTCATAAGGGGCATGATGATTTGACGTCATCCCCACCTTC
D. longicatena	longicatena_16S_7	CTCCAGGTTATCCCTGGCAGTCTCTCCAGAGTGCCCAGCTTAACCTGCTG
D. longicatena	longicatena_16S_8	GCTACTGAAGATAGGGGTTGCGCTCGTTGCGGGACTTAACCCAACATCTC
D. longicatena	longicatena_16S_9	ACGACACGAGCTGACGACAACCATGCACCACCTGTCACCGATGTTCCGAA
D. longicatena	longicatena_16S_10	GAAAAGCTTCCATTACGAAGCGGTCATCGGGATGTCAAGATCAGGTAAGG
D. longicatena	longicatena_16S_11	TTCTTCGCGTTGCTTCGAATTAAACCACATGCTCCACCGCTTGTGCGGGT
D. longicatena	longicatena_16S_12	CCCCGTCAATTCCTTTGAGTTTCATTCTTGCGAACGTACTCCCCAGGTGG
D. longicatena	longicatena_16S_13	ACTGCTTATTGCGTTAGCTGCGGCACCGAATGGCTTTGCCACCCGACACC
D. longicatena	longicatena_16S_14	TAGCAGTCATCGTTTACGGCGTGGACTACCAGGGTATCTAATCCTGTTTG
D. longicatena	longicatena_16S_15	CTCCCCACGCTTTCGAGCCTCAACGTCAGTCATCGTCCAGCAAGCCGCCT
D. longicatena	longicatena_16S_16	TCGCCACTGGTGTTCCTCCTAATATCTACGCATTTCACCGCTACACTAGG
D. longicatena	longicatena_16S_17	AATTCCACTTGCCTCTCCGACACTCTAGCTCAGCAGTTCCAAATGCAGTC
D. longicatena	longicatena_16S_18	CCGGGGTTGAGCCCCGGGCTTTCACATCTGGCTTGCCGTGCCGTCTACGC
D. longicatena	longicatena_16S_19	TCCCTTTACACCCAGTAAATCCGGATAACGCTTGCCCCCTACGTATTACC
D. longicatena	longicatena_16S_20	GCGGCTGCTGGCACGTAGTTAGCCGGGGCTTCTTAGTCAGGTACCGTCAT
D. longicatena	longicatena_16S_21	TTTCTTCCCTGCTGATAGAAGTTTACATACCGAAATACTTCATCCTTCAC
D. longicatena	longicatena_16S_22	GCGGCGTCGCTGCATCAGAGTTTCCTCCATTGTGCAATATTCCCCACTGC
D. longicatena	longicatena_16S_23	TGCCTCCCGTAGGAGTCTGGGCCGTGTCTCAGTCCCAATGTGGCCGGTCA
D. longicatena	longicatena_16S_24	CCCTCTCAGGTCGGCTACTGATCGTCGGCTTGGTAGGCCGTTACCCCACC
D. longicatena	longicatena_16S_25	AACTACCTAATCAGACGCGGGTCCATCTCATACCACCGGAGTTTTTACCA
D. longicatena	longicatena_16S_26	CTGTACCATGCGGTACCGTGGTCTTATGCGGTATTAGCAGTCATTTCTAA
D. longicatena	longicatena_16S_27	CTGTTATCCCCCTGTATGAGGCAGGTTACCCACGCGTTACTCACCCGTCC
D. longicatena	longicatena_16S_28	GCCGCTCAGTCACAAAGGAAATCATCCGAAGAATCTTTCCAAAGTGCTTC
D. longicatena	longicatena_16S_29	GCTCGACTTGCATGTGTTAAGCACGCCGCCAGCGTTCATCCTGAGCCAGGATCAAACTCT
D. longicatena	longicatena_23S_0	TTGGTCATGCCCTCGACCGATTAGTATCAGTCAGCTCCATACATTACTGTACTTCCACCTCTGACCTATC
D. longicatena	longicatena_23S_1	TACCTCGTCGTCTTCAAGGGGTCTTACTACTTACGTAGGGATATCTCATC
D. longicatena	longicatena_23S_2	TTGAGGGGGGCTTCACGCTTAGATGCCTTCAGCGTTTATCCCGTCCCGGC
D. longicatena	longicatena_23S_3	TTGGCTACTCTGCCATGCATTTGGTATGCAACAGATACACCAGCGGCCAG
D. longicatena	longicatena_23S_4	TCCATCCCGGTCCTCTCGTACTAAGGACAGCTCCTCTCAAATATCCTACG
D. longicatena	longicatena_23S_5	CCCACGCCGGATAGGGACCGAACTGTCTCACGACGTTCTGAACCCAGCTC
D. longicatena	longicatena_23S_6	GCGTACCGCTTTAATGGGCGAACAGCCCAACCCTTGGGACCTACTTCAGC
D. longicatena	longicatena_23S_7	CCCAGGATGCGATGAGCCGACATCGAGGTGCCAAACCACTCCGTCGATGT
D. longicatena	longicatena_23S_8	GAACTCTTGGGAGTGATAAGCCTGTTATCCCCAGGGTAGCTTTTATCCGT
D. longicatena	longicatena_23S_9	TGAGCGATGGCAATCCCACTTTATACCACCGGATCACTAAGTCCTACTTT
D. longicatena	longicatena_23S_10	CGTACCTGCTCCACCCGTCGGTGTCGCAGTCAAGCTCCCTTCTGCCTTTG
D. longicatena	longicatena_23S_11	CACTCTTCGAATGGTTTCCGTCCATTCTGAGGGAACCTTTGAGCGCCTCC
D. longicatena	longicatena_23S_12	GATACCCTTTCGGAGGCGACCGCCCCAGTCAAACTCCCCACCTGACATTG
D. longicatena	longicatena_23S_13	TCCCCCGACCAGTTCATGGTCGCTGGTTAGAAATCCAATACTGCAAGGGT
D. longicatena	longicatena_23S_14	GGTATCCCAACAGCGGCTCCGTGACAACTGGCGTTATCACTTCCTAGCCT
D. longicatena	longicatena_23S_15	CCCACCTATCCTGTACATGCAATACCGAATCCCAGTATCAAGCTGGAGTA
D. longicatena	longicatena_23S_16	AAGCTCCATGGGGTCTTTCCGTCCTGGCGCAGGTAACCAGCATCTTCACT
D. longicatena	longicatena_23S_17	GGTATTTCAATTTCACCGGGTGCATTGTTGAGACAGTGCCCAAATCATTA
D. longicatena	longicatena_23S_18	CGCCTTTCGTGCGGGTCGGAACTTACCCGACAAGGAATTTCGCTACCTTA
D. longicatena	longicatena_23S_19	GGACCGTTATAGTTACGGCCGCCGTTTACTGGGGCTTAAATTCAAAGCTT
D. longicatena	longicatena_23S_20	CGCGTTGCCGCTAACCTCTCCTCTTAACCTTCCAGCACCGGGCAGGCGTC
D. longicatena	longicatena_23S_21	AGCCCATATACTTCACCTTACGGTTTTGCATAGACCTGTGTTTTTGCTAA
D. longicatena	longicatena_23S_22	ACAGTTGCTTGGGCCAATTCTCTGCGGCCACCTCTCGATGGCACTCCTTC
D. longicatena	longicatena_23S_23	TCCCGAAGTTACGGAGTCATTTTGCCGAGTTCCTTAACAATGCTTCTCCC
D. longicatena	longicatena_23S_24	GTCGGCCTTAGGATTCTCTCCTCATCCACCTGTGTCGGTTTACGGTACGG
D. longicatena	longicatena_23S_25	GCTTAAGTAAAACAATAGCGGCTTTTCTTGACGCATGGCTCACACACTTC
D. longicatena	longicatena_23S_26	CCTACTCTTAATTCGGTCCGCATCACGTCTTCGGATTGATGAACGGATTT
D. longicatena	longicatena_23S_27	GCCTATTCATCTCCTACCCCGCTTGCACCGGCTTTTCCATTTCCGGCTTG
D. longicatena	longicatena_23S_28	TGCTCTCCACATGTGTCCCCACAGTTCTGTTTACTTAAGGTACAGGAATT
D. longicatena	longicatena_23S_29	TCAACCTGTTGTCCATCGGTTACGTCTTTCGACCTGGCCTTAGGCCCCGA
D. longicatena	longicatena_23S_30	CTTACCCAGAGCAGATCAGCTTTACTCTGGAAACCTTAGATATTCGGCCG
D. longicatena	longicatena_23S_31	GAAGGATTCTCACCTTCCTCTCGCTACTCATTCCGGCATTCTCTCTTCTA
D. longicatena	longicatena_23S_32	TACAGTCCACAGCTCCTTATCGGTACTGCTTCGTCCCGTATACAATGCTC
D. longicatena	longicatena_23S_33	CTCTACCAATGTACTAGGTACATTCCTGAGCTTCGGCAGTGTGTTTCAGC
D. longicatena	longicatena_23S_34	CCCGGACATTTTCGGCGCAGGACCTCTCGACTAGTGAGCTATTACGCACT
D. longicatena	longicatena_23S_35	CTTTGAATGTATGGCTGCTTCTAAGCCAACATCCTAGTTGTCTTTGAAAT
D. longicatena	longicatena_23S_36	CCCACATCCTTTTCCACTTAACACACATTTTGGGGCCTTAGCTGCAGGTC
D. longicatena	longicatena_23S_37	TGGGCTCTTTCCCTTTTGACTGTCCAACTTATCTCGTACAGTCTGACTCC
D. longicatena	longicatena_23S_38	CATACAACATCTACACGGCATTCGGAGTTTGATATTCTTCGGTAAGCTTT
D. longicatena	longicatena_23S_39	GACGCCCCCTAGGAAATTCAGTGCTCTACCTCCGCAAGACTTATATGAGG
D. longicatena	longicatena_23S_40	CTAGCCCTAAAGCTATTTCGAGGAGAACCAGCTATCTCCGGGTTCGATTG
D. longicatena	longicatena_23S_41	GAATTTCTCCCCTATCCACACCTCATCCCCACCCTTTTCAACGGATGTGG
D. longicatena	longicatena_23S_42	GTTCGGTCCTCCATTGCCTTTTACGGCAACTTCAACCTGGACATGGATAG
D. longicatena	longicatena_23S_43	ATCACCCGGTTTCGGGTCTGCTCCGACTGACTCATTCGCCCTATTAAGAC
D. longicatena	longicatena_23S_44	TTGGTTTCCCTTCGGCTCCACACCTTTGGTGCTTAACCTCGCCAGCCAGC
D. longicatena	longicatena_23S_45	GCAACTCGCCGGACCGTTCTACAAAAAGTACGCGGTTCCACATAAAACAT
D. longicatena	longicatena_23S_46	GGTTCCACAGCTTGTAAACATATGGTTTCAGGTTCTGTTTCACTCCCCTC
D. longicatena	longicatena_23S_47	CCGGGGTCCTTTTCACCGTTCCTTCACAGTACTATGCGCTATCGGTCACT
D. longicatena	longicatena_23S_48	AAGGAGTATTTAGCCTTACGGGGTGGTCCCCGCATGTTCAGTCAAGGTTC
D. longicatena	longicatena_23S_49	CACGTGTCTCGACCTACTCTGGATACCGCCATGTCAACTCATCTTTCGCT
D. longicatena	longicatena_23S_50	TACGGGGCTTTCACCCTCTCTGGCCGGCTTTCCCAAAACCGTTCTGCTAA
D. longicatena	longicatena_23S_51	ATTTGTTGAATCAATTATGCGGTCCGAACCCCGGGATGCACGCATCCCGG
D. longicatena	longicatena_23S_52	TTTGGGCTCTTCCGTTTTCGCTCGCCGCTACTCACAGAATCACATGTTGT
D. longicatena	longicatena_23S_53	TTTCTCTTCCTCCGGCTACTTAGATGTTTCAGTTCACCGGGTTCCCCTCC
D. longicatena	longicatena_23S_54	TAACGTTATGTATTGGCGTTAGGATACTTGAGGTTTGCTCAAGTGGGTTT
D. longicatena	longicatena_23S_55	CCCCATTCAGAGATCTCCGGATCAAAGGATATTTGCTCCTCCCCGAAGCT
D. longicatena	longicatena_23S_56	TTTCGCAGCTTATCACGTCTTTCATCGGCTCTTAGTGCCAAGGCATCCACCATACGCTCTTTCTAGCATGA

## Sheet: Supp. Table 2
Species	Condition 1	Condition 2	Label 1	Label 2	CDS reads1	CDS reads2	Spearman correlation	Pearson correlation	R-squared
C. aerofaciens	RNase H, oligo 5:1	No depletion	aerofaciens_sample14	aerofaciens_sample13	1987309	648034	0.874828	0.901787	0.972934
D. longicatena	RNase H, oligo 5:1	No depletion	longicatena_sample29	longicatena_sample28	4624107	1168653	0.912632	0.911489	0.944451
B. dorei	RNase H, oligo 5:1	No depletion	dorei_sample44	dorei_sample43	7125343	1649358	0.946451	0.933506	0.947909
B. dorei	RNase H, amplicon 5:1	No depletion	dorei_sample45	dorei_sample43	13113050	1649358	0.933517	0.922745	0.936265
B. uniformis	RNase H, oligo 5:1 (B. dorei)	No depletion	uniformis_sample59	uniformis_sample58	37156022	2302541	0.959752	0.958446	0.97162
B. vulgatus	RNase H, oligo 5:1 (B. dorei)	No depletion	vulgatus_sample61	vulgatus_sample60	12657401	2718565	0.962765	0.963905	0.971047
C. aerofaciens	RNase H, oligo 5:1 (B. dorei)	No depletion	aerofaciens_sample15	aerofaciens_sample13	885225	648034	0.887771	0.907701	0.979395
D. longicatena	RNase H, oligo 5:1 (B. dorei)	No depletion	longicatena_sample30	longicatena_sample28	2860914	1168653	0.934321	0.940221	0.974163

## Sheet: Supp. Table 3
Primer name	Sequence (5' to 3')	Anneal temp	Notes
16S_8F	/5Phos/ AGAGTTTGATCCTGGCTCAG	65	Universal 16S rDNA primer (5’ phosphorylated)
16S_1541R	AAGGAGGTGATCCAGCCGCA	65	Universal 16S rDNA primer
23S_10F	/5Phos/ YGGTGGATGCCTTGGC	63	Universal 23S rDNA primer (5’ phosphorylated)
23S_2756R	YRCTTAGATGCTTTCAGCRBTTATC	63	Universal 23S rDNA primer

## Sheet: Supp. Table 4
Name	Sequence (5' to 3')
RNAtagSeq_adapter1	AACATTATTAGATCGGAAGAGCACACGTCTGAACTC
RNAtagSeq_adapter2	AAAGTGTTGAGATCGGAAGAGCACACGTCTGAACTC
RNAtagSeq_adapter3	AAGAATTATAGATCGGAAGAGCACACGTCTGAACTC
RNAtagSeq_adapter4	AATATGGACAGATCGGAAGAGCACACGTCTGAACTC
RNAtagSeq_adapter5	AATCACTTGAGATCGGAAGAGCACACGTCTGAACTC
RNAtagSeq_adapter6	ACCAAGTCGAGATCGGAAGAGCACACGTCTGAACTC
RNAtagSeq_adapter7	ACAACTCGCAGATCGGAAGAGCACACGTCTGAACTC
RNAtagSeq_adapter8	ACCCGTCTTAGATCGGAAGAGCACACGTCTGAACTC
RNAtagSeq_adapter9	ACCCTACAGAGATCGGAAGAGCACACGTCTGAACTC
RNAtagSeq_adapter10	ACCCTCGGCAGATCGGAAGAGCACACGTCTGAACTC
RNAtagSeq_adapter11	ACCGGTACCAGATCGGAAGAGCACACGTCTGAACTC
RNAtagSeq_adapter12	ACGGAGGGCAGATCGGAAGAGCACACGTCTGAACTC
RNAtagSeq_adapter13	ACTCGGTACAGATCGGAAGAGCACACGTCTGAACTC
RNAtagSeq_adapter14	ACGGCACTTAGATCGGAAGAGCACACGTCTGAACTC
RNAtagSeq_adapter15	ACTCTAACTAGATCGGAAGAGCACACGTCTGAACTC
RNAtagSeq_adapter16	ACTGGATCGAGATCGGAAGAGCACACGTCTGAACTC
RNAtagSeq_adapter17	AGCAGCCACAGATCGGAAGAGCACACGTCTGAACTC
RNAtagSeq_adapter18	AGAGATTGTAGATCGGAAGAGCACACGTCTGAACTC
RNAtagSeq_adapter19	AGAGCCATCAGATCGGAAGAGCACACGTCTGAACTC
RNAtagSeq_adapter20	AGTAACTGCAGATCGGAAGAGCACACGTCTGAACTC
RNAtagSeq_adapter21	AGGCCCAAGAGATCGGAAGAGCACACGTCTGAACTC
RNAtagSeq_adapter22	AGTCTGGCGAGATCGGAAGAGCACACGTCTGAACTC
RNAtagSeq_adapter23	AGGTCCTCTAGATCGGAAGAGCACACGTCTGAACTC
RNAtagSeq_adapter24	ATCATCGTGAGATCGGAAGAGCACACGTCTGAACTC
RNAtagSeq_adapterP7	AGCACACGTCTGAACTCCAGTCACT
RNAtagSeq_adapterRT	GGAAGAGCACACGTCTGAACTC
Nextera_adapter	CTGTCTCTTATACACATCT

## Sheet: Supp. Table 5
label	strain	sample index	condition	total reads	reads after QC	reads mapped to phiX	reads after all filters	mappable reads	reads mapped to rRNA	reads mapped to 23S	reads mapped to 16S	reads mapped to genome (include multi-alignment)	reads mapped to genome (unique)	reads mapped to CDS
aerofaciens_sample1	aerofaciens	sample1	Ribo-Zero, rep1	4772163	4755255	0	4755255	4593598	2563266	2137146	426120	2030332	1793728	1492293
aerofaciens_sample2	aerofaciens	sample2	Ribo-Zero, rep2	3216670	3202621	0	3202621	3090897	1923105	1602547	320558	1167792	1014576	840757
aerofaciens_sample3	aerofaciens	sample3	Ribo-Zero, rep3	1941452	1930569	0	1930569	1850345	1176202	983714	192488	674143	583270	483410
aerofaciens_sample4	aerofaciens	sample4	Ribo-Zero, rep4	3109766	3088513	0	3088513	2972261	1949565	1628762	320803	1022696	876967	721891
aerofaciens_sample5	aerofaciens	sample5	Ribo-Zero, rep5	2780617	2758843	0	2758843	2647642	1676719	1395968	280751	970923	828564	691684
aerofaciens_sample6	aerofaciens	sample6	Ribo-Zero, rep6	2689686	2668128	0	2668128	2561342	1654099	1407299	246800	907243	772964	646448
aerofaciens_sample7	aerofaciens	sample7	Ribo-Zero, rep7	2444377	2417413	0	2417413	2321523	1463850	1224477	239373	857673	732178	607088
aerofaciens_sample8	aerofaciens	sample8	Ribo-Zero, rep8	2847695	2731359	0	2731359	2611432	1606946	1352892	254054	1004486	853964	710320
aerofaciens_sample9	aerofaciens	sample9	Ribo-Zero, rep9	1832318	1747119	0	1747119	1669380	1041593	859527	182066	627787	533504	440631
aerofaciens_sample10	aerofaciens	sample10	Ribo-Zero, rep10	3201669	2996312	0	2996312	2885415	1738749	1443978	294771	1146666	979788	811328
aerofaciens_sample11	aerofaciens	sample11	Ribo-Zero, rep11	3011161	2968632	0	2968632	2869895	1722712	1441302	281410	1147183	994669	832328
aerofaciens_sample12	aerofaciens	sample12	Ribo-Zero, rep12	3500456	3412424	0	3412424	3309719	1962379	1618635	343744	1347340	1166954	929135
aerofaciens_sample13	aerofaciens	sample13	500ng, No depletion	30136319	28941809	3	28941806	28581770	27426788	17376142	10050646	1154982	790341	648034
aerofaciens_sample14	aerofaciens	sample14	500ng, Hybridase RNase H, oligo 5:1, 30min	9444670	4477034	1	4477033	3287549	945875	704469	241406	2341674	2157616	1987309
aerofaciens_sample15	aerofaciens	sample15	500ng, Hybridase RNase H, oligo 5:1 (B. dorei), 30min	47320439	35509100	2	35509098	29931084	28811968	14789011	14022957	1119116	969938	885225
longicatena_sample16	longicatena	sample16	Ribo-Zero, rep1	1317162	1314365	0	1314365	1282089	108548	97278	11270	1173541	1168230	994496
longicatena_sample17	longicatena	sample17	Ribo-Zero, rep2	1106514	1103050	0	1103050	1075491	95660	86004	9656	979831	975384	834924
longicatena_sample18	longicatena	sample18	Ribo-Zero, rep3	1071355	1068805	0	1068805	1041182	91847	82554	9293	949335	945188	816272
longicatena_sample19	longicatena	sample19	Ribo-Zero, rep4	1122485	1118753	0	1118753	1090750	93988	84194	9794	996762	992093	837567
longicatena_sample20	longicatena	sample20	Ribo-Zero, rep5	1361042	1357121	0	1357121	1316445	108270	97217	11053	1208175	1202573	1038232
longicatena_sample21	longicatena	sample21	Ribo-Zero, rep6	1791984	1786452	0	1786452	1740159	145646	130485	15161	1594513	1586942	1333342
longicatena_sample22	longicatena	sample22	Ribo-Zero, rep7	2169730	2159268	0	2159268	2104943	168563	149296	19267	1936380	1927126	1620229
longicatena_sample23	longicatena	sample23	Ribo-Zero, rep8	841272	829974	0	829974	808102	74082	65785	8297	734020	730501	614664
longicatena_sample24	longicatena	sample24	Ribo-Zero, rep9	1288790	1258216	0	1258216	1212632	109094	96635	12459	1103538	1097672	958784
longicatena_sample25	longicatena	sample25	Ribo-Zero, rep10	1376789	1290103	0	1290103	1256982	118453	105258	13195	1138529	1132666	975398
longicatena_sample26	longicatena	sample26	Ribo-Zero, rep11	1236569	1196278	0	1196278	1167429	104371	93777	10594	1063058	1058764	914248
longicatena_sample27	longicatena	sample27	Ribo-Zero, rep12	1422615	1300925	0	1300925	1267851	109168	97291	11877	1158683	1152451	972855
longicatena_sample28	longicatena	sample28	500ng, No depletion	27368050	26470280	3	26470277	25729674	24192487	17783624	6408863	1537187	1422303	1168653
longicatena_sample29	longicatena	sample29	500ng, Hybridase RNase H, oligo 5:1, 30min	10150380	8430545	0	8430545	7197554	2248394	1612078	636316	4949160	4935687	4624107
longicatena_sample30	longicatena	sample30	500ng, Hybridase RNase H, oligo 5:1 (B. dorei), 30min	30622635	28152104	3	28152101	26990329	23785174	23541864	243310	3205155	3156599	2860914
dorei_sample31	dorei	sample31	Ribo-Zero, rep1	6431197	6412673	0	6412673	6263597	4369836	3193841	1175995	1893761	1660012	1422405
dorei_sample32	dorei	sample32	Ribo-Zero, rep2	3200191	3189842	0	3189842	3109195	2204593	1620672	583921	904602	795781	683029
dorei_sample33	dorei	sample33	Ribo-Zero, rep3	2865805	2855815	0	2855815	2786766	1975008	1443669	531339	811758	711456	606895
dorei_sample34	dorei	sample34	Ribo-Zero, rep4	3745452	3732931	0	3732931	3646207	2606643	1910317	696326	1039564	911861	777806
dorei_sample35	dorei	sample35	Ribo-Zero, rep5	4269273	4253588	0	4253588	4147785	2948413	2160526	787887	1199372	1049320	894981
dorei_sample36	dorei	sample36	Ribo-Zero, rep6	3371484	3357953	0	3357953	3280075	2344034	1721668	622366	936041	819766	698771
dorei_sample37	dorei	sample37	Ribo-Zero, rep7	3848877	3830925	0	3830925	3731541	2625938	1923832	702106	1105603	962182	813545
dorei_sample38	dorei	sample38	Ribo-Zero, rep8	3302098	3272452	0	3272452	3193270	2255210	1666300	588910	938060	809914	682493
dorei_sample39	dorei	sample39	Ribo-Zero, rep9	2890595	2852746	0	2852746	2785330	1953618	1440823	512795	831712	714721	592566
dorei_sample40	dorei	sample40	Ribo-Zero, rep10	3204428	3166314	0	3166314	3084173	2165316	1609282	556034	918857	796454	667241
dorei_sample41	dorei	sample41	Ribo-Zero, rep11	1918207	1910576	0	1910576	1865296	1312589	955423	357166	552707	485476	416547
dorei_sample42	dorei	sample42	Ribo-Zero, rep12	2793067	2759684	0	2759684	2683749	1908359	1396889	511470	775390	652814	535317
dorei_sample43	dorei	sample43	500ng, No depletion	38634413	38189679	3	38189676	37600351	34559157	25015016	9544141	3041194	1892123	1649358
dorei_sample44	dorei	sample44	500ng, Hybridase RNase H, oligo 5:1, 30min	11618129	10325445	0	10325445	9578821	1868980	1365386	503594	7709841	7502579	7125343
dorei_sample45	dorei	sample45	500ng, Hybridase RNase H, amplicon 5:1, 30min	23380251	18628597	0	18628597	17223349	2770053	529082	2240971	14453296	13736139	13113050
dorei_sample46	dorei	sample46	500ng, Hybridase RNase H, amplicon 10:1, 30min	9933340	9060632	3	9060629	8395461	333941	159476	174465	8061520	7830977	7471954
dorei_sample47	dorei	sample47	100ng, No depletion	6382495	6362673	0	6362673	6275479	6016051	4266425	1749626	259428	93272	61281
dorei_sample48	dorei	sample48	100ng, Hybridase RNase H, oligo 1:1, 10min	1100757	12197	634	11563	10233	6468	3877	2591	3765	3367	2914
dorei_sample49	dorei	sample49	100ng, Hybridase RNase H, oligo 1:1, 30min	1239353	36291	586	35705	30604	16394	7983	8411	14210	13503	11658
dorei_sample50	dorei	sample50	100ng, Hybridase RNase H, oligo 1:1, 60min	1229432	7683	248	7435	5077	1140	451	689	3937	3891	3366
dorei_sample51	dorei	sample51	100ng, Hybridase RNase H, oligo 10:1, 30min	1251426	19116	588	18528	13152	258	176	82	12894	12759	10996
dorei_sample52	dorei	sample52	100ng, Hybridase RNase H, oligo 5:1, 30min	1076484	9169	1136	8033	3886	265	151	114	3621	3580	2969
dorei_sample53	dorei	sample53	100ng, NEB RNase H, oligo 1:1, 10min	862047	23084	893	22191	20436	14334	8540	5794	6102	5090	4416
dorei_sample54	dorei	sample54	100ng, NEB RNase H, oligo 1:1, 30min	940959	85135	1143	83992	78308	59150	31713	27437	19158	15544	13003
dorei_sample55	dorei	sample55	100ng, NEB RNase H, oligo 1:1, 60min	1297489	9796	279	9517	8561	6502	3613	2889	2059	1531	1109
dorei_sample56	dorei	sample56	100ng, NEB RNase H, oligo 10:1, 30min	979622	5670	1437	4233	1747	187	107	80	1560	1523	1109
dorei_sample57	dorei	sample57	100ng, NEB RNase H, oligo 5:1, 30min	1495413	7380	719	6661	4403	568	322	246	3835	3766	2739
uniformis_sample58	uniformis	sample58	500ng, No depletion	43178775	41380816	11	41380805	40084555	35371771	26200880	9170891	4712784	3135609	2302541
uniformis_sample59	uniformis	sample59	500ng, Hybridase RNase H, oligo 5:1 (B. dorei), 30min	59659580	53237646	23	53237623	47610718	950861	694439	256422	46659857	41734943	37156022
vulgatus_sample60	vulgatus	sample60	500ng, No depletion	44375461	43245656	12	43245644	41413848	34871398	24254552	10616846	6542450	3660882	2718565
vulgatus_sample61	vulgatus	sample61	500ng, Hybridase RNase H, oligo 5:1 (B. dorei), 30min	19477958	18115732	7	18115725	15975615	311210	216494	94716	15664405	14683903	12657401
dorei_sample62	dorei	sample62	Screening: ddH2O, rep1	5444222	5382588	30	5382558	4863298	138148	98049	40099	4725150	4561855	4019497
dorei_sample63	dorei	sample63	Screening: Butyrate, rep1	4420670	4368805	3	4368802	4077686	119414	84689	34725	3958272	3820629	3402559
dorei_sample64	dorei	sample64	Screening: Acetate, rep1	6010009	5942467	12	5942455	5554671	159989	114403	45586	5394682	5194421	4629430
dorei_sample65	dorei	sample65	Screening: Propionate, rep1	5252585	5185308	6	5185302	4944551	139334	99131	40203	4805217	4634371	4103685
dorei_sample66	dorei	sample66	Screening: Lactate, rep1	4580774	4524385	2	4524383	4325515	130854	92850	38004	4194661	4081360	3616116
dorei_sample67	dorei	sample67	Screening: Succinate, rep1	4836848	4773181	0	4773181	4592941	137068	97921	39147	4455873	4334155	3836541
dorei_sample68	dorei	sample68	Screening: Arabinogalactan, rep1	5462456	5395575	2	5395573	5135908	147943	105845	42098	4987965	4852184	4307070
dorei_sample69	dorei	sample69	Screening: Arabinan, rep1	4679328	4596276	6	4596270	4414034	135363	95551	39812	4278671	4152063	3638824
dorei_sample70	dorei	sample70	Screening: PolygalacturonicAcid, rep1	11621820	11485115	0	11485115	7656146	184620	131101	53519	7471526	7135068	6229884
dorei_sample71	dorei	sample71	Screening: PecticGalactan, rep1	5806769	5731888	17	5731871	5490859	154815	110090	44725	5336044	5154948	4456738
dorei_sample72	dorei	sample72	Screening: Arabinose, rep1	6904152	6773170	5	6773165	5986203	130868	92442	38426	5855335	5584952	4839932
dorei_sample73	dorei	sample73	Screening: Mannose, rep1	9963032	9792622	2	9792620	7833973	133718	92827	40891	7700255	7370883	6544320
dorei_sample74	dorei	sample74	Screening: Xylose, rep1	5252758	5163285	7	5163278	4832858	135690	96132	39558	4697168	4526463	3937212
dorei_sample75	dorei	sample75	Screening: Galactose, rep1	6260853	6181892	5	6181887	5642538	136260	96460	39800	5506278	5284909	4733454
dorei_sample76	dorei	sample76	Screening: Glucose, rep1	7412353	7326715	0	7326715	5780130	113641	79854	33787	5666489	5447869	4831787
dorei_sample77	dorei	sample77	Screening: Fructose, rep1	5064227	4950758	8	4950750	4680438	137826	97245	40581	4542612	4402657	3868473
dorei_sample78	dorei	sample78	Screening: Lactose, rep1	5677811	5611258	16	5611242	4213393	74959	52547	22412	4138434	3972941	3583545
dorei_sample79	dorei	sample79	Screening: Maltose, rep1	3596152	3543677	3	3543674	3348212	103337	72657	30680	3244875	3147770	2774362
dorei_sample80	dorei	sample80	Screening: Sucrose, rep1	8782122	8680015	4	8680011	6647413	113363	78407	34956	6534050	6334574	5684567
dorei_sample81	dorei	sample81	Screening: Cellobiose, rep1	3139337	3021396	4	3021392	2835219	80500	56980	23520	2754719	2674988	2361832
dorei_sample82	dorei	sample82	Screening: ddH2O, rep2	7151841	7066592	24	7066568	6524011	326165	227893	98272	6197846	5998497	5327011
dorei_sample83	dorei	sample83	Screening: Butyrate, rep2	4944337	4881105	6	4881099	4585945	238297	168374	69923	4347648	4206612	3736912
dorei_sample84	dorei	sample84	Screening: Acetate, rep2	3513935	3470349	6	3470343	3273738	170799	121033	49766	3102939	2997981	2673718
dorei_sample85	dorei	sample85	Screening: Propionate, rep2	5283789	5206390	6	5206384	4923221	261773	184599	77174	4661448	4512706	3992216
dorei_sample86	dorei	sample86	Screening: Lactate, rep2	3937837	3883081	0	3883081	3699165	213805	151488	62317	3485360	3402527	2999357
dorei_sample87	dorei	sample87	Screening: Succinate, rep2	4276424	4206268	1	4206267	4010424	222822	158428	64394	3787602	3691656	3241395
dorei_sample88	dorei	sample88	Screening: Arabinogalactan, rep2	5260096	5183899	2	5183897	4827531	258083	182917	75166	4569448	4458623	3956019
dorei_sample89	dorei	sample89	Screening: Arabinan, rep2	4573796	4470578	7	4470571	4246114	239171	168516	70655	4006943	3888555	3385392
dorei_sample90	dorei	sample90	Screening: PolygalacturonicAcid, rep2	6583607	6485456	2	6485454	5886097	274149	192337	81812	5611948	5373506	4653760
dorei_sample91	dorei	sample91	Screening: PecticGalactan, rep2	5438601	5351422	9	5351413	5069273	262323	187322	75001	4806950	4648561	4016051
dorei_sample92	dorei	sample92	Screening: Arabinose, rep2	4952195	4809479	3	4809476	4304795	171394	120896	50498	4133401	3947942	3453740
dorei_sample93	dorei	sample93	Screening: Mannose, rep2	12887373	12608215	2	12608213	9567565	292449	202443	90006	9275116	8889392	7908149
dorei_sample94	dorei	sample94	Screening: Xylose, rep2	5658451	5525917	8	5525909	5196723	273112	191434	81678	4923611	4749810	4133734
dorei_sample95	dorei	sample95	Screening: Galactose, rep2	6132506	6044688	5	6044683	5404362	230367	161888	68479	5173995	4965947	4437899
dorei_sample96	dorei	sample96	Screening: Glucose, rep2	6484181	6399810	1	6399809	4766810	164264	114357	49907	4602546	4428681	3924489
dorei_sample97	dorei	sample97	Screening: Fructose, rep2	4755229	4586653	7	4586646	4246633	228913	161031	67882	4017720	3899778	3421326
dorei_sample98	dorei	sample98	Screening: Lactose, rep2	6391631	6312084	22	6312062	4647613	154863	107792	47071	4492750	4311867	3878166
dorei_sample99	dorei	sample99	Screening: Maltose, rep2	3837186	3763608	4	3763604	3486224	191625	134394	57231	3294599	3193943	2793677
dorei_sample100	dorei	sample100	Screening: Sucrose, rep2	9960369	9834860	5	9834855	7030989	207714	143581	64133	6823275	6615183	5924361
dorei_sample101	dorei	sample101	Screening: Cellobiose, rep2	3923438	3591707	3	3591704	3307167	175972	124543	51429	3131195	3036138	2653517
dorei_sample102	dorei	sample102	Screening: ddH2O, rep3	6678930	6597874	9	6597865	5751306	479430	341091	138339	5271876	5091434	4537450
dorei_sample103	dorei	sample103	Screening: Butyrate, rep3	3256285	3211898	2	3211896	3002039	268312	191411	76901	2733727	2644613	2363957
dorei_sample104	dorei	sample104	Screening: Acetate, rep3	3615040	3567904	5	3567899	3303544	294055	212111	81944	3009489	2906771	2603053
dorei_sample105	dorei	sample105	Screening: Propionate, rep3	4482222	4413618	3	4413615	4115741	363380	260137	103243	3752361	3632388	3236565
dorei_sample106	dorei	sample106	Screening: Lactate, rep3	3557512	3508381	0	3508381	3298861	321895	232201	89694	2976966	2904376	2578375
dorei_sample107	dorei	sample107	Screening: Succinate, rep3	3633411	3578376	0	3578376	3279377	298248	213594	84654	2981129	2910169	2573395
dorei_sample108	dorei	sample108	Screening: Arabinogalactan, rep3	4623880	4556243	2	4556241	3857809	315411	225072	90339	3542398	3461157	3090224
dorei_sample109	dorei	sample109	Screening: Arabinan, rep3	3149394	3075994	4	3075990	2884489	280989	200795	80194	2603500	2530025	2210234
dorei_sample110	dorei	sample110	Screening: PolygalacturonicAcid, rep3	4428188	4353736	1	4353735	3793881	288892	203964	84928	3504989	3352049	2907475
dorei_sample111	dorei	sample111	Screening: PecticGalactan, rep3	5971881	5880222	3	5880219	5609261	459299	326707	132592	5149962	4985594	4351337
dorei_sample112	dorei	sample112	Screening: Arabinose, rep3	5802655	5644322	1	5644321	4805077	305585	216187	89398	4499492	4295249	3752632
dorei_sample113	dorei	sample113	Screening: Mannose, rep3	14169652	13931206	3	13931203	9683198	486928	341230	145698	9196270	8805723	7811390
dorei_sample114	dorei	sample114	Screening: Xylose, rep3	7245541	7114074	6	7114068	6326704	504530	359365	145165	5822174	5597883	4866111
dorei_sample115	dorei	sample115	Screening: Galactose, rep3	5335475	5258415	3	5258412	4560348	325266	231962	93304	4235082	4057486	3630430
dorei_sample116	dorei	sample116	Screening: Glucose, rep3	8714151	8607394	3	8607391	5938720	340063	239454	100609	5598657	5376970	4759120
dorei_sample117	dorei	sample117	Screening: Fructose, rep3	4365737	4238912	3	4238909	3884964	325573	230046	95527	3559391	3440864	3014024
dorei_sample118	dorei	sample118	Screening: Lactose, rep3	7359184	7268106	14	7268092	4775463	251762	177044	74718	4523701	4333462	3897081
dorei_sample119	dorei	sample119	Screening: Maltose, rep3	28533	9567	0	9567	4712	695	408	287	4017	3888	3420
dorei_sample120	dorei	sample120	Screening: Sucrose, rep3	10420264	10294455	1	10294454	6847434	304703	211372	93331	6542731	6347337	5695689
dorei_sample121	dorei	sample121	Screening: Cellobiose, rep3	3424185	3228403	2	3228401	2851356	241530	172970	68560	2609826	2527033	2214540

## Sheet: Supp. Table 6
Name	Sequence (5' to 3')	barcode/index sequence
adap_first_1	/5Phos/ A ACATTATT AGATCGGAAGAGCACACGTCTGAACTC /3SpC3/	ACATTATT
adap_first_2	/5Phos/ A AAGTGTTG AGATCGGAAGAGCACACGTCTGAACTC/3SpC3/	AAGTGTTG
adap_first_3	/5Phos/ A AGAATTAT AGATCGGAAGAGCACACGTCTGAACTC/3SpC3/	AGAATTAT
adap_first_4	/5Phos/ A ATATGGAC AGATCGGAAGAGCACACGTCTGAACTC/3SpC3/	ATATGGAC
adap_first_5	/5Phos/ A ATCACTTG AGATCGGAAGAGCACACGTCTGAACTC/3SpC3/	ATCACTTG
adap_first_6	/5Phos/ A CCAAGTCG AGATCGGAAGAGCACACGTCTGAACTC/3SpC3/	CCAAGTCG
adap_first_7	/5Phos/ A CAACTCGC AGATCGGAAGAGCACACGTCTGAACTC/3SpC3/	CAACTCGC
adap_first_8	/5Phos/ A CCCGTCTT AGATCGGAAGAGCACACGTCTGAACTC/3SpC3/	CCCGTCTT
adap_first_9	/5Phos/ A CCCTACAG AGATCGGAAGAGCACACGTCTGAACTC/3SpC3/	CCCTACAG
adap_first_10	/5Phos/ A CCCTCGGC AGATCGGAAGAGCACACGTCTGAACTC/3SpC3/	CCCTCGGC
adap_first_11	/5Phos/ A CCGGTACC AGATCGGAAGAGCACACGTCTGAACTC/3SpC3/	CCGGTACC
adap_first_12	/5Phos/ A CGGAGGGC AGATCGGAAGAGCACACGTCTGAACTC/3SpC3/	CGGAGGGC
adap_first_13	/5Phos/ A CTCGGTAC AGATCGGAAGAGCACACGTCTGAACTC/3SpC3/	CTCGGTAC
adap_first_14	/5Phos/ A CGGCACTT AGATCGGAAGAGCACACGTCTGAACTC/3SpC3/	CGGCACTT
adap_first_15	/5Phos/ A CTCTAACT AGATCGGAAGAGCACACGTCTGAACTC/3SpC3/	CTCTAACT
adap_first_16	/5Phos/ A CTGGATCG AGATCGGAAGAGCACACGTCTGAACTC/3SpC3/	CTGGATCG
adap_first_17	/5Phos/ A GCAGCCAC AGATCGGAAGAGCACACGTCTGAACTC/3SpC3/	GCAGCCAC
adap_first_18	/5Phos/ A GAGATTGT AGATCGGAAGAGCACACGTCTGAACTC/3SpC3/	GAGATTGT
adap_first_19	/5Phos/ A GAGCCATC AGATCGGAAGAGCACACGTCTGAACTC/3SpC3/	GAGCCATC
adap_first_20	/5Phos/ A GTAACTGC AGATCGGAAGAGCACACGTCTGAACTC/3SpC3/	GTAACTGC
adap_first_21	/5Phos/ A GGCCCAAG AGATCGGAAGAGCACACGTCTGAACTC/3SpC3/	GGCCCAAG
adap_first_22	/5Phos/ A GTCTGGCG AGATCGGAAGAGCACACGTCTGAACTC/3SpC3/	GTCTGGCG
adap_first_23	/5Phos/ A GGTCCTCT AGATCGGAAGAGCACACGTCTGAACTC/3SpC3/	GGTCCTCT
adap_first_24	/5Phos/ A TCATCGTG AGATCGGAAGAGCACACGTCTGAACTC/3SpC3/	TCATCGTG
adap_second	/5Phos/ AGATCGGAAGAGCGTCGTGTAGG /3SpC3/	-
primer_RT	GAGTTCAGACGTGTGCTCTTCC	-
primer_P5_1	AATGATACGGCGACCACCGAGATCTACAC GCGATCTA ACACTCTTTCCCTACACGACGCTCTTCCGATCT	GCGATCTA
primer_P5_2	AATGATACGGCGACCACCGAGATCTACAC ATAGAGAG ACACTCTTTCCCTACACGACGCTCTTCCGATCT	ATAGAGAG
primer_P5_3	AATGATACGGCGACCACCGAGATCTACAC AGAGGATA ACACTCTTTCCCTACACGACGCTCTTCCGATCT	AGAGGATA
primer_P5_4	AATGATACGGCGACCACCGAGATCTACAC TCTACTCT ACACTCTTTCCCTACACGACGCTCTTCCGATCT	TCTACTCT
primer_P5_5	AATGATACGGCGACCACCGAGATCTACAC CTCCTTAC ACACTCTTTCCCTACACGACGCTCTTCCGATCT	CTCCTTAC
primer_P7_1	CAAGCAGAAGACGGCATACGAGAT TCGCCTTA GTGACTGGAGTTCAGACGTGTGCTCTTCCGATCT	TAAGGCGA
primer_P7_2	CAAGCAGAAGACGGCATACGAGAT CTAGTACG GTGACTGGAGTTCAGACGTGTGCTCTTCCGATCT	CGTACTAG
primer_P7_3	CAAGCAGAAGACGGCATACGAGAT TGCGTAAG GTGACTGGAGTTCAGACGTGTGCTCTTCCGATCT	CTTACGCA
primer_P7_4	CAAGCAGAAGACGGCATACGAGAT GGTCAAGT GTGACTGGAGTTCAGACGTGTGCTCTTCCGATCT	ACTTGACC

## Sheet: Supp. Table 7
Condition	Strain	Biological Replicate	Catelogs	Barcoded adapter	Note
B. dorei ddH2O	B. dorei	1	-	adap_first_1
B. dorei Sodium Butyrate	B. dorei	1	Sigma 303410-100G	adap_first_2
B. dorei Sodium Acetate	B. dorei	1	Sigma S2889-250G	adap_first_3
B. dorei Sodium Propionate	B. dorei	1	Sigma P1880-100G	adap_first_4
B. dorei Sodium DL-Lactate	B. dorei	1	Sigma L1375-100ML	adap_first_5
B. dorei Sodium Succinate	B. dorei	1	Sigma 14160-100G	adap_first_6
B. dorei Arabino-galactan	B. dorei	1	Megazyme P-ARGAL	adap_first_7
B. dorei Arabinan	B. dorei	1	Megazyme P-ARAB	adap_first_8
B. dorei Polygalac-turonic acid	B. dorei	1	Megazyme P-PGACT	adap_first_9
B. dorei Pectic galactan	B. dorei	1	Megazyme P-PGAPT	adap_first_10
B. dorei L-(+)-Arabinose	B. dorei	1	Sigma A3256-100G	adap_first_12
B. dorei D-(+)-Mannose	B. dorei	1	Sigma M6020-25G	adap_first_13
B. dorei D-(+)-Xylose	B. dorei	1	Sigma X1500-500G	adap_first_14
B. dorei D-(+)-Galactose	B. dorei	1	Sigma G0750-50G	adap_first_15
B. dorei D-(+)- Glucose	B. dorei	1	Sigma G8270-1KG	adap_first_16
B. dorei D-(-)- Fructose	B. dorei	1	Sigma F3510-500G	adap_first_17
B. dorei Lactose	B. dorei	1	Aqua L1501-500G	adap_first_18
B. dorei D-(+)-Maltose	B. dorei	1	Fisher BP684-500	adap_first_19
B. dorei Sucrose	B. dorei	1	Fisher BP220-212	adap_first_20
B. dorei D-(+)-Cellobiose	B. dorei	1	Sigma C7252-25G	adap_first_21
B. dorei ddH2O	B. dorei	2	-	adap_first_1
B. dorei Sodium Butyrate	B. dorei	2	Sigma 303410-100G	adap_first_2
B. dorei Sodium Acetate	B. dorei	2	Sigma S2889-250G	adap_first_3
B. dorei Sodium Propionate	B. dorei	2	Sigma P1880-100G	adap_first_4
B. dorei Sodium DL-Lactate	B. dorei	2	Sigma L1375-100ML	adap_first_5
B. dorei Sodium Succinate	B. dorei	2	Sigma 14160-100G	adap_first_6
B. dorei Arabino-galactan	B. dorei	2	Megazyme P-ARGAL	adap_first_7
B. dorei Arabinan	B. dorei	2	Megazyme P-ARAB	adap_first_8
B. dorei Polygalac-turonic acid	B. dorei	2	Megazyme P-PGACT	adap_first_9
B. dorei Pectic galactan	B. dorei	2	Megazyme P-PGAPT	adap_first_10
B. dorei L-(+)-Arabinose	B. dorei	2	Sigma A3256-100G	adap_first_12
B. dorei D-(+)-Mannose	B. dorei	2	Sigma M6020-25G	adap_first_13
B. dorei D-(+)-Xylose	B. dorei	2	Sigma X1500-500G	adap_first_14
B. dorei D-(+)-Galactose	B. dorei	2	Sigma G0750-50G	adap_first_15
B. dorei D-(+)- Glucose	B. dorei	2	Sigma G8270-1KG	adap_first_16
B. dorei D-(-)- Fructose	B. dorei	2	Sigma F3510-500G	adap_first_17
B. dorei Lactose	B. dorei	2	Aqua L1501-500G	adap_first_18
B. dorei D-(+)-Maltose	B. dorei	2	Fisher BP684-500	adap_first_19
B. dorei Sucrose	B. dorei	2	Fisher BP220-212	adap_first_20
B. dorei D-(+)-Cellobiose	B. dorei	2	Sigma C7252-25G	adap_first_21
B. dorei ddH2O	B. dorei	3	-	adap_first_1
B. dorei Sodium Butyrate	B. dorei	3	Sigma 303410-100G	adap_first_2
B. dorei Sodium Acetate	B. dorei	3	Sigma S2889-250G	adap_first_3
B. dorei Sodium Propionate	B. dorei	3	Sigma P1880-100G	adap_first_4
B. dorei Sodium DL-Lactate	B. dorei	3	Sigma L1375-100ML	adap_first_5
B. dorei Sodium Succinate	B. dorei	3	Sigma 14160-100G	adap_first_6
B. dorei Arabino-galactan	B. dorei	3	Megazyme P-ARGAL	adap_first_7
B. dorei Arabinan	B. dorei	3	Megazyme P-ARAB	adap_first_8
B. dorei Polygalac-turonic acid	B. dorei	3	Megazyme P-PGACT	adap_first_9
B. dorei Pectic galactan	B. dorei	3	Megazyme P-PGAPT	adap_first_10
B. dorei L-(+)-Arabinose	B. dorei	3	Sigma A3256-100G	adap_first_12
B. dorei D-(+)-Mannose	B. dorei	3	Sigma M6020-25G	adap_first_13
B. dorei D-(+)-Xylose	B. dorei	3	Sigma X1500-500G	adap_first_14
B. dorei D-(+)-Galactose	B. dorei	3	Sigma G0750-50G	adap_first_15
B. dorei D-(+)- Glucose	B. dorei	3	Sigma G8270-1KG	adap_first_16
B. dorei D-(-)- Fructose	B. dorei	3	Sigma F3510-500G	adap_first_17
B. dorei Lactose	B. dorei	3	Aqua L1501-500G	adap_first_18
B. dorei D-(+)-Maltose	B. dorei	3	Fisher BP684-500	adap_first_19	Dropout
B. dorei Sucrose	B. dorei	3	Fisher BP220-212	adap_first_20
B. dorei D-(+)-Cellobiose	B. dorei	3	Sigma C7252-25G	adap_first_21

## Sheet: Supp. Table 8
Gene ID	Contig	Start Site	Length	Strand	Gene Annotation	Product	Normalized Reads Count
							ddH2O	Acetate	Butyrate	Lactate	Propionate	Succinate
GMBNIAIB_00338	dorei.0	489654	3117	-	bepE_2	Efflux pump membrane transporter BepE	289.506	664.368	8341.05	314.8	3354.53	318.36
GMBNIAIB_00339	dorei.0	492775	1131	-	bepF_1	Efflux pump periplasmic linker BepF	72.0527	158.2	1349.86	69.6164	580.339	94.3214
GMBNIAIB_00340	dorei.0	493961	1398	-	oprM_1	Outer membrane protein OprM	110.445	237.339	2229.86	180.316	874.958	162.656
GMBNIAIB_00449	dorei.0	632608	1200	+	unknown_00449	Outer membrane protein 40	1732.18	3357.88	40710	1803.09	19149.7	1547.21
GMBNIAIB_00992	dorei.0	1269636	1551	-	ahpF	Alkyl hydroperoxide reductase subunit F	90.5813	157.186	2175.92	200.416	682.982	146.924
GMBNIAIB_00993	dorei.0	1271199	567	-	ahpC	Alkyl hydroperoxide reductase subunit C	152.817	220.298	2531.24	432.164	1032.72	248.749
GMBNIAIB_01004	dorei.0	1293738	240	-	unknown_01004	hypothetical protein	80.9659	387.766	2068.7	111.59	1051.08	114.905
GMBNIAIB_01120	dorei.0	1439825	1056	-	mfa2_1	Minor fimbrium anchoring subunit Mfa2	30.4303	232.91	391.19	178.829	176.333	83.1523
GMBNIAIB_01280	dorei.0	1659386	2316	-	unknown_01280	Beta-glucosidase BoGH3B	207.566	566.839	8651.78	195.607	3725.86	229.288
GMBNIAIB_01281	dorei.0	1661784	1524	-	unknown_01281	SusD-like protein	136.831	392.013	6355.16	169.472	2886.99	206.822
GMBNIAIB_01282	dorei.0	1663314	3057	-	susC_45	TonB-dependent receptor SusC	291.377	360.226	4269.27	218.665	1950.74	216.579
GMBNIAIB_01430	dorei.0	1853612	1254	+	czcC	Cobalt-zinc-cadmium resistance protein CzcC	131.041	435.521	223.226	2497.8	426.064	1983.65
GMBNIAIB_01431	dorei.0	1854890	1098	+	czcB	Cobalt-zinc-cadmium resistance protein CzcB	159.297	654.213	374.395	5068.62	648.771	4836.17
GMBNIAIB_01432	dorei.0	1855997	3126	+	czcA_1	Cobalt-zinc-cadmium resistance protein CzcA	473.55	1500.01	660.931	11548.9	1521.11	10689.6
GMBNIAIB_01797	dorei.0	2277821	606	+	unknown_01797	hypothetical protein	516.29	2439.73	9825.95	772.438	6039.05	734.848
GMBNIAIB_02026	dorei.0	2602541	1161	-	xerC_9	Tyrosine recombinase XerC	41.2774	93.2731	499.361	82.2404	241.477	72.7591
GMBNIAIB_02071	dorei.0	2658707	1053	-	fbaB	Fructose-bisphosphate aldolase class 1	445.782	2237.08	12424.2	634.879	6647.26	524.426
GMBNIAIB_02072	dorei.0	2659912	762	-	gpmA	2%2C3-bisphosphoglycerate-dependent phosphoglycerate mutase	441.796	2173.62	9694.36	730.773	5500.86	654.855
GMBNIAIB_02230	dorei.0	2853300	1350	+	lpd	Dihydrolipoyl dehydrogenase	122.878	378.674	2541.65	186.488	1339.51	115.292
GMBNIAIB_02231	dorei.0	2854649	753	+	lplJ	Lipoate-protein ligase LplJ	65.224	164.707	1350.72	53.2545	659.665	59.4063
GMBNIAIB_02232	dorei.0	2855468	1350	+	pdhC	Dihydrolipoyllysine-residue acetyltransferase component of pyruvate dehydrogenase complex	120.813	431.044	3857.79	133.274	1585.19	81.9466
GMBNIAIB_02233	dorei.0	2856846	2034	+	bfmBAB	2-oxoisovalerate dehydrogenase subunit beta	171.382	476.717	6019.38	201.676	2537.77	114.476
GMBNIAIB_02238	dorei.0	2863531	882	+	unknown_02238	hypothetical protein	204.749	1356.44	7564.12	508.473	4848.34	467.176
GMBNIAIB_02283	dorei.0	2912429	279	+	unknown_02283	hypothetical protein	516.479	1587.68	6334.25	587.1	4099.29	511.194
GMBNIAIB_02346	dorei.0	2981718	2799	-	unknown_02346	hypothetical protein	232.793	1500.71	5762.71	282.035	4100.14	243.071
GMBNIAIB_02347	dorei.0	2985043	909	-	unknown_02347	hypothetical protein	117.945	632.622	2373.46	195.195	1400.36	197.239
GMBNIAIB_02362	dorei.0	3010850	957	+	unknown_02362	hypothetical protein	113.739	625.37	1817.46	251.296	1481.82	192.093
GMBNIAIB_02363	dorei.0	3012034	960	+	unknown_02363	hypothetical protein	33.9799	84.3025	389.927	25.9155	248.019	23.5182
GMBNIAIB_02364	dorei.0	3013254	2985	+	unknown_02364	hypothetical protein	32.4725	130.882	368.365	50.4686	182.627	30.3664
GMBNIAIB_02455	dorei.0	3134038	627	-	unknown_02455	hypothetical protein	573.825	2866.7	39518.3	685.856	19974.5	668.198
GMBNIAIB_02456	dorei.0	3134706	639	-	unknown_02456	hypothetical protein	388.007	1607.46	22868.2	517.472	9664.31	336.326
GMBNIAIB_02457	dorei.0	3135467	489	-	nlpE_2	Lipoprotein NlpE	223.317	874.732	7394.51	269.613	3388.06	267.66
GMBNIAIB_02459	dorei.0	3137659	1641	-	asD	Bifunctional aspartate aminotransferase and L-aspartate beta-decarboxylase	205.702	434.988	8417.16	234.355	2926.85	164.319
GMBNIAIB_02460	dorei.0	3139320	1701	-	aspT_2	Aspartate/alanine antiporter	136.507	165.082	1755.42	84.2564	598.134	65.746
GMBNIAIB_02491	dorei.0	3174673	150	+	unknown_02491	hypothetical protein	6.188	33.0825	97.0094	9.06681	61.503	17.1918
GMBNIAIB_02564	dorei.0	3252663	855	+	unknown_02564	hypothetical protein	15.2538	18.2647	166.425	9.06003	73.7529	12.7986
GMBNIAIB_02567	dorei.0	3256056	621	+	unknown_02567	Phthiotriol/phenolphthiotriol dimycocerosates methyltransferase	10.4618	24.4296	108.069	20.9431	41.8168	14.4765
GMBNIAIB_02959	dorei.0	3624641	1257	+	unknown_02959	hypothetical protein	54.0963	141.782	4866.19	69.5625	960.989	48.747
GMBNIAIB_03109	dorei.0	3783924	558	-	unknown_03109	hypothetical protein	107.37	276.28	1438.97	183.421	782.101	206.84
GMBNIAIB_03132	dorei.0	3808958	705	-	yhhW	Quercetin 2%2C3-dioxygenase	238.001	766.936	5530.26	341.654	2753.05	384.413
GMBNIAIB_03155	dorei.0	3828844	1296	-	eno_2	Enolase	3399.69	12152.9	44413.3	3936.13	30614.5	2879.8
GMBNIAIB_03186	dorei.0	3859553	1080	+	cbh_1	Choloylglycine hydrolase	269.477	844.579	5149.6	357.228	2971.39	269.088
GMBNIAIB_03364	dorei.0	4060142	1437	+	gnd	6-phosphogluconate dehydrogenase%2C decarboxylating	856.67	3352.35	11752.5	1195.36	7490.49	900.285
GMBNIAIB_03365	dorei.0	4061627	1509	+	zwf	Glucose-6-phosphate 1-dehydrogenase	817.622	2839.29	11624.3	898.909	6645.37	645.495
GMBNIAIB_03366	dorei.0	4063196	705	+	pgl_9	6-phosphogluconolactonase	619.075	1711.98	6239.58	538.253	4025.57	463.253
GMBNIAIB_03376	dorei.0	4074158	465	+	crtK-2	Tryptophan-rich protein TspO	187.043	675.087	3180.71	324.881	1750.85	325.155
GMBNIAIB_03423	dorei.0	4140143	3159	+	susC_90	TonB-dependent receptor SusC	207.274	1150.59	2384.97	546.241	976.622	495.741
GMBNIAIB_03615	dorei.0	4340433	1086	+	unknown_03615	hypothetical protein	28.2811	47.9343	422.239	37.3248	166.941	34.5273
GMBNIAIB_03647	dorei.0	4372533	1128	+	unknown_03647	hypothetical protein	45.1326	80.2828	469.066	75.0211	150.793	38.6949
GMBNIAIB_03686	dorei.0	4424078	1320	-	yjlD	NADH dehydrogenase-like protein YjlD	588.041	2307.23	6865.65	887.865	4540.34	753.99
GMBNIAIB_03687	dorei.0	4425465	483	-	unknown_03687	hypothetical protein	27.715	113.443	862.838	43.5934	589.393	46.8897
GMBNIAIB_03845	dorei.0	4602413	171	+	unknown_03845	hypothetical protein	67.4105	359.945	1997.42	166.493	1025.57	104.073
GMBNIAIB_03846	dorei.0	4602603	297	+	trxA_4	Thioredoxin 1	128.74	582.818	3266.14	238.461	1897.98	190.417
GMBNIAIB_03853	dorei.0	4612802	564	-	unknown_03853	hypothetical protein	192.965	660.647	12522.3	212.655	2215.54	104.194
GMBNIAIB_03919	dorei.0	4684982	1227	+	gbuA	Glycine betaine/carnitine transport ATP-binding protein GbuA	50.8267	210.999	911.83	108.239	491.964	95.0393
GMBNIAIB_03920	dorei.0	4686205	825	+	opuAB	Glycine betaine transport system permease protein OpuAB	24.0777	76.3943	373.855	37.5115	265.074	13.4868
GMBNIAIB_03921	dorei.0	4687032	843	+	gbuC	Glycine betaine/carnitine transport binding protein GbuC	32.2049	184.768	842.415	96.1345	477.805	44.2381
GMBNIAIB_04095	dorei.0	4874920	540	-	gpx1	Hydroperoxy fatty acid reductase gpx1	145.157	547.098	2792.84	190.07	1347.19	173.317
GMBNIAIB_04124	dorei.0	4909054	618	+	sodB	Superoxide dismutase [Mn/Fe]	2539.8	10808.4	42153.7	4229.37	30237.2	3063.82
GMBNIAIB_04161	dorei.0	4946994	1191	-	unknown_04161	hypothetical protein	88.3833	310.353	3842.49	92.9537	1461.02	49.9529
GMBNIAIB_04162	dorei.0	4948168	1173	-	unknown_04162	hypothetical protein	175.912	466.056	5834.78	155.498	2098.05	114.438
GMBNIAIB_04163	dorei.0	4949401	996	-	unknown_04163	hypothetical protein	71.7078	231.765	2781.77	107.931	1073.36	64.7017
GMBNIAIB_04164	dorei.0	4950414	1434	-	unknown_04164	hypothetical protein	72.1392	112.117	1184.86	81.589	451.065	66.3171
GMBNIAIB_04168	dorei.0	4957468	153	+	unknown_04168	hypothetical protein	79.6922	155.088	1408.98	50.7148	734.201	37.5642
GMBNIAIB_04169	dorei.0	4957653	513	+	unknown_04169	hypothetical protein	414.502	714.551	10208.8	335.503	4796.07	282.898
GMBNIAIB_04182	dorei.0	4973732	252	-	unknown_04182	hypothetical protein	334.917	1594.01	12408.5	432.996	6613.4	251.157
GMBNIAIB_04183	dorei.0	4974721	273	-	unknown_04183	hypothetical protein	16.7163	45.5916	453.15	9.95929	234.384	9.39929
GMBNIAIB_04242	dorei.0	5046325	222	+	unknown_04242	hypothetical protein	137.647	337.624	3793.52	215.963	1475.36	164.785
GMBNIAIB_04318	dorei.0	5111823	978	-	traC_3	DNA primase TraC	17.9656	42.296	180.79	33.8701	29.6583	39.2168
GMBNIAIB_04426	dorei.0	5224775	447	+	unknown_04426	hypothetical protein	4.60768	3.38261	49.7929	8.07894	14.4245	4.16592
GMBNIAIB_04523	dorei.0	5311001	921	-	unknown_04523	hypothetical protein	57.8624	184.893	1946.12	91.8198	835.348	51.6411
GMBNIAIB_04524	dorei.0	5311953	1191	-	unknown_04524	hypothetical protein	73.2223	137.028	916.579	69.8239	360.814	71.8838
GMBNIAIB_04525	dorei.0	5313531	1449	+	gadB	Glutamate decarboxylase	160.185	443.778	13977.4	332.414	4837.58	244.263
GMBNIAIB_04526	dorei.0	5315045	963	+	glsA1	Glutaminase 1	134.628	393.015	13650.3	375.299	4403.32	159.759
GMBNIAIB_04533	dorei.0	5321953	1575	+	gadC	Glutamate/gamma-aminobutyrate antiporter	323.167	376.977	7047.47	341.272	2876.61	362.771
GMBNIAIB_04572	dorei.0	5365559	753	-	pstB3	Phosphate import ATP-binding protein PstB 3	22.9378	60.155	260.743	30.6031	138.52	21.987
GMBNIAIB_04574	dorei.0	5367394	1188	-	pstC	Phosphate transport system permease protein PstC	91.5706	465.914	1950.95	430.059	871.749	210.471
GMBNIAIB_04627	dorei.0	5428904	1059	+	cbh_2	Choloylglycine hydrolase	393.441	796.931	5186.51	360.136	2933.12	258.036
GMBNIAIB_04725	dorei.0	5539056	144	-	unknown_04725	hypothetical protein	151.122	592.156	3626.97	116.358	1275.56	135.831
GMBNIAIB_04726	dorei.0	5539284	261	+	unknown_04726	hypothetical protein	615.274	2566.53	12943	695.616	6896.88	560.712
GMBNIAIB_04783	dorei.0	5613434	1503	-	unknown_04783	SusD-like protein	274.831	557.256	6192.99	300.972	2127.24	174.137
GMBNIAIB_04784	dorei.0	5614956	3276	-	susC_94	TonB-dependent receptor SusC	437.189	778.886	7883.83	550.7	2779.34	360.347

## Sheet: Supp. Table 9
Gene ID	Contig	Start Site	Length	Strand	Gene Annotation	Product	PUL Annotation	PUL Annotation (Detail)	Note	Normalized Reads Count
										ddH2O	Arabinan	Arabinogalactan	Arabinose	Cellobiose	Fructose	Galactose	Glucose	Lactose	Maltose	Mannose	PecticGalactan	PolygalacturonicAcid	Sucrose	Xylose
GMBNIAIB_00037	dorei.0	46828	1935	-	unknown_00037	SusD-like protein	PUL1	susD	susPair	40.5572	38.1364	518.47	29.8862	29.8115	30.9529	47.9731	74.2749	96.9843	18.4584	105.615	34.961	41.5601	124.255	28.6947
GMBNIAIB_00038	dorei.0	48777	3072	-	susC_1	TonB-dependent receptor SusC	PUL1	susC	susPair	71.8558	59.9937	753.116	63.9073	94.506	90.3404	92.8459	183.58	179.659	84.637	209.061	73.9484	72.7261	256.688	93.976
GMBNIAIB_00039	dorei.0	51890	1899	-	unknown_00039	Non-reducing end alpha-L-arabinofuranosidase BoGH43A	PUL1	GH43_12		31.1884	23.6189	589.926	27.4472	43.3615	38.3986	66.7129	140.196	114.034	30.0152	166.331	38.1954	38.2685	169.138	112.403
GMBNIAIB_00040	dorei.0	53976	972	-	xsa	Xylosidase/arabinosidase	PUL1	GH43_1		19.5414	8.38092	135.317	24.3971	16.2749	18.7658	33.4016	60.7856	46.3186	7.51268	70.3258	13.2393	17.7814	67.73	20.5917
GMBNIAIB_00041	dorei.0	54960	1128	-	xylI	Endo-1%2C4-beta-xylanase A	PUL1	GH10		13.9017	8.6696	78.878	15.4872	8.95173	14.7553	17.8271	35.475	32.9776	8.31423	37.6686	11.5519	19.3564	42.7211	22.5611
GMBNIAIB_00042	dorei.0	56127	1539	-	yicJ	Inner membrane symporter YicJ	PUL1	transporter		27.3954	25.0654	220.836	51.3067	30.7202	26.9593	36.4224	65.7096	66.2005	25.634	77.5482	18.2292	24.6021	97.4269	96.958
GMBNIAIB_00043	dorei.0	57948	792	-	unknown_00043	Keratan-sulfate endo-1%2C4-beta-galactosidase	PUL1	GH16		241.608	203.019	199.157	225.92	238.226	211.447	212.242	150.063	146.203	204.935	127.725	177.429	274.626	122.23	250.671
GMBNIAIB_00055	dorei.0	71254	1668	-	xloA_1	Xylan 1%2C3-beta-xylosidase	PUL2	GH43_10		40.8434	40.2158	50.0023	33.1564	39.9855	43.0685	87.9033	137.553	106.511	48.1592	209.591	55.3437	29.7485	245.275	53.1128
GMBNIAIB_00056	dorei.0	72921	1701	-	unknown_00056	SusD-like protein	PUL2	susD	susPair	34.2208	26.5036	21.1888	17.0655	24.0562	35.2282	57.9955	98.0481	103.532	21.2223	143.021	36.8838	28.4651	151.94	29.8546
GMBNIAIB_00057	dorei.0	74652	2964	-	susC_2	TonB-dependent receptor SusC	PUL2	susC	susPair	45.3262	51.7582	57.6677	35.454	74.6758	44.3455	98.4085	116.242	125.951	36.8075	188.582	68.7435	48.8637	195.63	60.5664
GMBNIAIB_00058	dorei.0	77670	2382	-	unknown_00058	hypothetical protein	PUL2	GH95		51.234	41.4877	45.2049	33.7516	47.7044	35.8785	49.9449	56.3944	55.544	35.1558	77.1777	68.9915	45.8926	78.3592	71.18
GMBNIAIB_00059	dorei.0	80257	4323	-	todS_1	Sensor histidine kinase TodS	PUL2	SHK		384.985	368.95	322.341	328.499	342.597	323.013	273.47	227.038	236.034	353.341	202.791	391.928	311.763	231.964	335.6
GMBNIAIB_00060	dorei.0	84716	1164	-	nagA_1	N-acetylglucosamine-6-phosphate deacetylase	PUL2	CE9		706.452	779.741	730.848	581.535	763.052	555.199	577.476	457.399	461.453	617.978	407.276	674.066	575.453	437.111	798.14
GMBNIAIB_00132	dorei.0	187638	1437	-	unknown_00132	hypothetical protein	PUL3	GH28		19.3293	19.5115	13.7691	11.7695	19.759	18.1843	37.8194	125.762	74.7139	11.3201	125.671	20.5968	19.525	109.887	15.3096
GMBNIAIB_00133	dorei.0	189276	2028	-	unknown_00133	SusD-like protein	PUL3	susD	susPair	53.1561	85.4431	101.946	49.7976	73.1666	91.5536	161.674	564.284	410.506	62.8194	664.883	91.2355	80.5607	652.793	73.3682
GMBNIAIB_00134	dorei.0	191326	3327	-	susC_4	TonB-dependent receptor SusC	PUL3	susC	susPair	95.3781	105.254	97.4929	67.9303	129.735	122.664	221.629	937.394	600.641	87.8741	921.002	86.6705	100.769	991.046	105.452
GMBNIAIB_00135	dorei.0	194696	516	-	sigW_2	ECF RNA polymerase sigma factor SigW	PUL3	TF		11.547	10.981	6.98764	14.0904	10.2619	11.8905	15.1995	59.706	43.4944	3.59208	56.8343	5.82847	7.03824	51.523	7.79409
GMBNIAIB_00136	dorei.0	195412	2814	-	unknown_00136	hypothetical protein	PUL3			705.564	658.728	692.799	775.965	771.095	689.561	761.265	1398.47	1374.69	523.804	1617.32	770.988	612.499	1705.45	660.628
GMBNIAIB_00137	dorei.0	198384	2727	-	unknown_00137	hypothetical protein	PUL3			274.26	289.488	384.513	247.26	343.042	488.953	669.197	2772.42	2008.95	281.605	3103.29	291.074	327.277	3123.17	274.88
GMBNIAIB_00138	dorei.0	201213	1602	-	unknown_00138	hypothetical protein	PUL3			108.27	157.445	517.921	252.269	718.59	1780.88	3563.42	17682.1	12783.7	285.973	19660.1	303.947	668.766	20879.9	264.565
GMBNIAIB_00139	dorei.0	202948	1347	+	unknown_00139	Beta-glucosidase BoGH3B	PUL3	GH3		252.85	347.105	559.595	251.78	480.321	1174.95	1998.99	10139	7419.13	310.637	10452.2	332.854	651.65	12015.2	319.055
GMBNIAIB_00140	dorei.0	204392	546	-	unknown_00140	hypothetical protein	PUL3			21.9076	31.3009	29.3735	21.2793	53.0946	51.5072	78.8435	260.63	238.576	28.8108	293.101	53.6428	34.3851	284.36	19.8755
GMBNIAIB_00141	dorei.0	204962	1227	-	ugl_1	Unsaturated chondroitin disaccharide hydrolase	PUL3	GH88		221.24	256.244	456.113	348.881	436.952	1104.65	2231.54	11812.6	8591.74	310.786	11484.2	250.835	765.359	11001.8	348.378
GMBNIAIB_00157	dorei.0	225566	1416	-	yteR_1	Unsaturated rhamnogalacturonyl hydrolase YteR	PUL4	GH105		92.6747	534.417	100.327	42.8941	118.336	32.7312	62.4897	46.1994	82.0749	47.7354	56.0128	532.847	77.9201	77.647	70.7026
GMBNIAIB_00158	dorei.0	226994	1908	-	yesW_1	Rhamnogalacturonan endolyase YesW	PUL4	PL11_1		95.4488	444.5	80.5976	43.1581	76.6547	33.8921	57.3228	67.2055	81.4974	34.5396	74.2474	467.251	55.8576	104.882	56.6475
GMBNIAIB_00159	dorei.0	228898	1389	-	pehX_2	Exo-poly-alpha-D-galacturonosidase	PUL4	GH28		60.5581	368.552	49.4326	24.8715	58.1576	32.5194	51.7824	53.7596	69.0261	42.8735	46.6763	300.426	57.0879	86.8964	44.6423
GMBNIAIB_00160	dorei.0	230350	2352	-	unknown_00160	hypothetical protein	PUL4	GH115		96.347	621.194	112.931	78.2988	106.519	88.8018	92.0963	129.889	161.993	119.9	146.747	427.912	143.329	187.129	95.4514
GMBNIAIB_00161	dorei.0	232975	2118	-	unknown_00161	hypothetical protein	PUL4			28.0173	39.0706	46.2557	21.9694	48.6509	26.9428	50.3975	96.3831	150.083	21.9228	113.779	39.4288	22.2508	162.952	25.1875
GMBNIAIB_00162	dorei.0	235149	2241	-	unknown_00162	hypothetical protein	PUL4			38.3989	23.3249	38.7795	12.1328	37.71	23.4609	51.7328	104.859	157.061	14.6373	124.694	47.2196	25.8764	180.232	24.1785
GMBNIAIB_00163	dorei.0	237398	1509	-	unknown_00163	hypothetical protein	PUL4	PL10_2		20.0202	20.3174	24.287	7.78993	26.9613	16.4392	22.6703	42.707	65.457	4.51407	62.3651	26.4069	12.4006	85.49	17.0636
GMBNIAIB_00164	dorei.0	238999	1878	-	unknown_00164	hypothetical protein	PUL4	susD	susPair	41.4119	45.0095	34.6458	12.7701	37.7635	32.5873	63.6542	98.8686	184.087	18.1183	115.998	49.4529	28.2198	218.353	27.2538
GMBNIAIB_00165	dorei.0	240895	3540	-	susC_5	TonB-dependent receptor SusC	PUL4	susC	susPair	65.2759	60.6806	70.3219	23.0856	47.4738	45.9056	87.2414	108.079	161.168	41.4566	130.555	76.8617	34.2333	205.063	46.6909
GMBNIAIB_00170	dorei.0	247951	3297	-	unknown_00170	hypothetical protein	PUL5	PL26		175.122	1242.55	176.744	119.529	171.929	81.3382	123.98	165.101	177.655	129.574	194.387	899.025	173.083	228.075	144.113
GMBNIAIB_00171	dorei.0	251269	1644	-	rhgT_1	Rhamnogalacturonan acetylesterase RhgT	PUL5	CE12		37.0315	221.565	41.9409	25.2082	34.4277	24.0159	43.2345	38.8675	61.5101	27.378	59.2502	147.437	36.4325	79.8613	28.3205
GMBNIAIB_00172	dorei.0	253060	1827	-	yesW_2	Rhamnogalacturonan endolyase YesW	PUL5	PL11_1		80.0398	201.873	74.83	52.0012	80.5407	28.3176	61.0246	68.0081	85.955	48.3875	75.1649	224.703	58.8493	84.646	68.0478
GMBNIAIB_00173	dorei.0	255011	3006	-	unknown_00173	Beta-galactosidase BoGH2A	PUL5	GH2		338.182	1120.19	279.901	225.253	299.531	166.796	188.26	184.714	216.807	207.981	160.681	886.985	279.94	197.543	257.786
GMBNIAIB_00174	dorei.0	258222	2856	-	unknown_00174	hypothetical protein	PUL5	GH106		249.324	381.616	195.142	242.235	226.009	165.1	187.292	172.094	187.16	189.634	192.319	422.357	197.216	178.491	209.248
GMBNIAIB_00175	dorei.0	261091	1395	-	atsA_1	Arylsulfatase	PUL5	Arylsulfatase		113.205	224.307	105.747	132.819	127.451	86.0744	92.4874	84.7526	109.298	91.4943	98.58	209.554	110.677	89.6877	107.279
GMBNIAIB_00176	dorei.0	262499	1326	-	ogl	Oligogalacturonate lyase	PUL5	PL22		94.8425	230.647	88.2017	106.223	80.0483	84.6396	90.7604	82.0474	99.8272	75.3652	87.6724	142.744	97.6521	90.9127	88.3559
GMBNIAIB_00177	dorei.0	263918	978	-	unknown_00177	hypothetical protein	PUL5	CE4		41.0063	53.7595	43.2431	53.4672	32.0474	46.3336	40.5377	43.5723	39.9678	38.8998	51.4308	46.2555	48.4788	44.1321	32.4878
GMBNIAIB_00178	dorei.0	265153	2313	-	unknown_00178	hypothetical protein	PUL5	susD	susPair	39.0583	65.8208	45.2102	31.0274	37.1251	39.9634	67.5337	71.7529	126.205	22.0409	111.824	62.6012	38.7016	142.207	46.5375
GMBNIAIB_00179	dorei.0	267489	1977	-	susC_6	TonB-dependent receptor SusC	PUL5	susC	susPair	29.5033	74.5862	32.9328	22.8324	38.5272	25.4969	47.9718	57.4679	88.5849	19.2459	68.5411	45.1101	25.3019	99.1151	39.6375
GMBNIAIB_00180	dorei.0	269555	999	-	unknown_00180	hypothetical protein	PUL5			1.15322	1.70021	1.34844	1.35676	1.99213	1.38212	1.39235	1.46738	0.998685	1.84739	0.860293	1.22258	1.13269	1.01764	1.19403
GMBNIAIB_00181	dorei.0	270755	1356	-	susC_7	TonB-dependent receptor SusC	PUL5	susC		19.9322	90.1878	15.884	7.44967	8.75146	14.1451	21.6202	22.2531	44.8224	12.2003	41.7249	49.4775	13.6821	55.4474	21.0784
GMBNIAIB_00182	dorei.0	272399	1182	+	unknown_00182	hypothetical protein	PUL5			76.1482	141.118	148.09	113.053	193.351	187.807	116.877	111.395	83.1385	158.844	74.5465	108.557	111.016	108.472	117.774
GMBNIAIB_00183	dorei.0	273951	3183	+	susC_8	TonB-dependent receptor SusC	PUL5	susC	susPair	280.96	10525.2	364.842	201.516	294.172	223.55	251.798	235.161	323.904	248.807	295.2	7136.16	267.115	322.627	306.542
GMBNIAIB_00184	dorei.0	277152	1977	+	unknown_00184	hypothetical protein	PUL5	susD	susPair	165.78	5826.46	170.827	85.3364	96.4597	65.9466	143.783	119.263	158.406	95.5182	128.374	4744.08	98.2389	197.567	134.103
GMBNIAIB_00185	dorei.0	279169	2850	+	susC_9	TonB-dependent receptor SusC	PUL5	susC	susPair	251.862	8235.28	280.131	192.436	258.477	109.544	215.391	173.568	291.36	164.411	215.688	7154.77	164.186	309.888	171.561
GMBNIAIB_00186	dorei.0	282047	1698	+	unknown_00186	hypothetical protein	PUL5	susD	susPair	163.733	6159.49	210.119	101.747	184.947	90.7876	156.81	129.202	150.285	118.009	148.853	5883.67	135.066	158.349	143.442
GMBNIAIB_00189	dorei.0	285671	3153	+	susC_10	TonB-dependent receptor SusC	PUL6	susC	susPair	70.6628	521.42	94.7859	48.8775	75.0739	41.9986	63.824	78.2989	119.162	68.7984	100.464	181.923	124.435	118.075	76.5978
GMBNIAIB_00190	dorei.0	288855	2139	+	unknown_00190	SusD-like protein	PUL6	susD	susPair	68.3173	735.561	123.94	39.8159	90.4482	37.0845	64.8534	74.9363	80.4705	53.2544	71.2237	173.671	81.8186	95.3757	72.669
GMBNIAIB_00191	dorei.0	291084	318	+	unknown_00191	hypothetical protein	PUL6			5.84913	13.7907	8.0216	3.08213	4.13703	8.93784	8.0958	12.0563	13.6922	17.8582	20.6605	9.01292	3.61659	27.3056	7.74571
GMBNIAIB_00192	dorei.0	291643	1782	+	unknown_00192	hypothetical protein	PUL6	GH78		31.1083	318.064	36.238	13.0955	18.077	33.406	57.4119	71.1263	87.2295	16.8971	101.875	195.698	36.9611	124.545	40.1745
GMBNIAIB_00193	dorei.0	293467	1284	+	unknown_00193	hypothetical protein	PUL6	CE15		20.1336	210.906	13.7099	4.87136	12.5692	10.783	24.4501	64.1314	72.5923	13.3046	74.8717	139.99	15.9155	77.983	27.5551
GMBNIAIB_00194	dorei.0	294766	1854	+	yesW_3	Rhamnogalacturonan endolyase YesW	PUL6	PL11		32.5863	310.744	43.973	23.9011	43.0774	35.8509	77.6679	178.593	205.192	29.7528	212.691	383.75	43.4579	256.28	43.5057
GMBNIAIB_00195	dorei.0	296733	3288	+	pehA	Endo-polygalacturonase	PUL6	GH106;GH28		33.8448	376.85	45.8041	29.9557	49.8798	68.2236	129.942	231.925	209.77	20.3185	310.639	370.648	38.0348	327.475	57.9926
GMBNIAIB_00196	dorei.0	300161	1134	+	yteR_2	Unsaturated rhamnogalacturonyl hydrolase YteR	PUL6	GH105		65.2113	5869.72	136.713	76.3887	147.139	85.2329	140.393	296.319	333.789	114.428	337.243	3259.14	327.392	416.525	106.107
GMBNIAIB_00197	dorei.0	301413	2115	-	unknown_00197	Beta-galactosidase	PUL6	GH42		172.691	280.109	156.574	81.885	145.797	46.8736	79.429	113.047	137.111	70.0839	133.39	308.985	96.6256	159.288	115.274
GMBNIAIB_00198	dorei.0	303506	2355	-	unknown_00198	hypothetical protein	PUL6	GH43_34;GH43_18		160.126	379.572	150.152	104.73	148.46	122.962	169.165	308.144	326.279	102.688	378.424	333.538	157.412	417.081	109.592
GMBNIAIB_00199	dorei.0	306072	2868	+	uidA_1	Beta-glucuronidase	PUL6	GH2		139.75	9798.12	771.452	311.437	655.161	1374.67	3019.11	11052.9	10297.4	488.259	13653.9	5634.61	1310.09	16099.2	454.764
GMBNIAIB_00200	dorei.0	308958	1275	+	rhgT_2	Rhamnogalacturonan acetylesterase RhgT	PUL6	CE12		72.8037	1810.27	113.371	47.8248	105.459	213.228	458.374	1809.2	1936.34	84.1967	1884.49	1479.73	181.987	2652.43	81.8623
GMBNIAIB_00201	dorei.0	310250	1485	+	pehX_3	Exo-poly-alpha-D-galacturonosidase	PUL6	GH28		103.628	1416.37	178.473	83.3308	234.102	258.144	538.802	1931.04	1972.64	140.305	2287.49	1329.21	197.166	2604.96	112.063
GMBNIAIB_00202	dorei.0	311712	699	+	unknown_00202	hypothetical protein	PUL6			83.4606	375.93	116.14	69.3067	99.2782	122.393	137.696	411.042	384.54	111.028	389.301	324.785	75.0993	453.925	83.0302
GMBNIAIB_00203	dorei.0	312407	804	+	unknown_00203	hypothetical protein	PUL6			78.5261	275.442	82.2668	69.8965	121.594	107.661	180.904	475.408	547.158	84.4986	479.543	265.618	85.0671	645.628	81.9297
GMBNIAIB_00204	dorei.0	313226	1428	+	pehX_4	Exo-poly-alpha-D-galacturonosidase	PUL6	GH28		137.481	612.649	165.482	77.9069	138.907	186.342	246.064	836.23	872.639	103.668	795.205	499.744	141.342	1009.61	111.758
GMBNIAIB_00205	dorei.0	314666	2763	+	unknown_00205	hypothetical protein	PUL6	GH106		412.402	1423.39	412.657	248.671	436.603	435.469	791.698	2429	2657.4	340.096	2351.54	1247.96	432.198	3037.59	274.865
GMBNIAIB_00232	dorei.0	344881	1689	-	unknown_00232	SusD-like protein	PUL7	susD	susPair	279.713	354.642	551.63	295.353	488.8	774.656	2435.29	6908.91	8500.63	327.571	8374.41	621.21	633.665	10332.7	310.876
GMBNIAIB_00233	dorei.0	346595	3072	-	susC_11	TonB-dependent receptor SusC	PUL7	susC	susPair	269.37	219.386	321.873	274.177	280.05	397.682	902.754	2465.14	2546.25	220.766	2796.6	449.305	379.939	3307.28	253.653
GMBNIAIB_00234	dorei.0	349757	1647	-	unknown_00234	hypothetical protein	PUL7	GH29		205.702	312.316	235.48	284.78	239.952	530.376	443.166	978.968	844.6	331.602	892.039	777.946	356.071	1130.83	248.389
GMBNIAIB_00320	dorei.0	452977	3084	+	susC_13	TonB-dependent receptor SusC	PUL8	susC	susPair	97.6805	100.284	104.699	65.9996	98.1469	123.859	82.8153	226.005	153.577	85.2544	210.462	141.193	85.9	226.438	111.826
GMBNIAIB_00321	dorei.0	456073	1818	+	unknown_00321	SusD-like protein	PUL8	susD	susPair	49.735	43.4761	69.357	39.4697	71.4916	55.0392	39.8076	121.438	96.2826	36.7539	145.844	103.261	42.9348	127.867	57.6742
GMBNIAIB_00322	dorei.0	458074	3228	-	lacZ_1	Beta-galactosidase	PUL8	GH2		387.384	462.856	599.754	123.154	375.506	160.291	218.887	512.338	469.601	180.54	617.87	450.092	180.13	703.15	198.538
GMBNIAIB_00323	dorei.0	461360	2070	-	ygjK_1	Glucosidase YgjK	PUL8	GH63		208.746	322.707	341.643	37.8353	219.222	62.9931	143.052	440.348	377.842	70.5889	497.371	286.453	90.3684	579.573	94.7021
GMBNIAIB_00324	dorei.0	463461	1536	-	unknown_00324	SusD-like protein	PUL8	susD	susPair	158.61	198.995	242.365	29.4005	155.983	47.8453	114.394	252.879	282.969	41.6826	278.689	212.443	86.2614	371.895	80.6027
GMBNIAIB_00325	dorei.0	465017	3417	-	susC_14	TonB-dependent receptor SusC	PUL8	susC	susPair	427.825	494.964	589.161	115.034	313.97	94.9709	289.168	576.198	589.943	100.495	700.44	455.528	151.892	772.665	184.101
GMBNIAIB_00332	dorei.0	478415	1491	-	unknown_00332	hypothetical protein	PUL9	susD	susPair	168.228	105.464	115.531	152.521	113.179	59.4877	107.614	116.076	150.141	83.1272	157.864	149.352	101.549	141.162	112.409
GMBNIAIB_00333	dorei.0	479920	3246	-	susC_15	TonB-dependent receptor SusC	PUL9	susC	susPair	201.953	171.452	195.497	194.202	161.277	153.712	247.072	433.587	523.901	161.379	512.009	270.374	170.385	597.295	173.493
GMBNIAIB_00404	dorei.0	568879	1698	-	unknown_00404	SusD-like protein	PUL10	susD	susPair	32.1981	46.2303	49.6466	15.8294	40.7308	20.2431	51.6035	121.644	156.763	31.9971	142.527	85.7624	31.4803	197.616	40.3035
GMBNIAIB_00405	dorei.0	570596	3270	-	susC_16	TonB-dependent receptor SusC	PUL10	susC	susPair	71.8973	68.3461	89.1214	23.2395	98.9765	55.3484	93.633	283.426	264.261	34.7868	305.14	115.731	63.7777	383.734	60.5173
GMBNIAIB_00406	dorei.0	573894	987	-	unknown_00406	hypothetical protein	PUL10			53.9771	42.4182	44.9953	36.0847	51.3183	49.8783	62.0776	110.83	123.009	31.8583	104.102	58.571	46.9094	142.873	47.4705
GMBNIAIB_00407	dorei.0	574945	603	-	cnrH	RNA polymerase sigma factor CnrH	PUL10	TF		85.0685	108.932	129.714	59.0287	145.95	97.8739	85.9631	91.9672	93.5914	76.1367	86.6933	120.915	88.3051	94.4642	81.8078
GMBNIAIB_00408	dorei.0	575550	1320	-	unknown_00408	hypothetical protein	PUL10	GH63		214.909	280.676	315.117	165.215	364.439	334.501	169.345	272.658	225.084	237.51	215.093	279.239	179.136	291.138	248.362
GMBNIAIB_00429	dorei.0	603614	2679	+	lacZ_2	Beta-galactosidase	PUL11	GH2		1625.16	1976.2	2357.36	1620.77	2328.27	2696.02	3110.71	10920.5	7572.94	2000.65	9906.7	2078	2150.76	10657	1897.25
GMBNIAIB_00430	dorei.0	606518	1551	+	unknown_00430	hypothetical protein	PUL11			2597.35	2148.3	1992.27	2719.65	2294.37	2750.14	2437.81	2633.48	1983.89	2644.16	2686.73	2229.38	2742.95	1968.8	2505.9
GMBNIAIB_00431	dorei.0	608415	168	+	unknown_00431	hypothetical protein	PUL11			17.8636	16.1666	18.2933	16.7519	9.58202	15.2549	12.1334	18.3575	16.7993	16.5434	23.5865	12.6357	18.3712	17.2602	12.1069
GMBNIAIB_00432	dorei.0	608534	2016	-	unknown_00432	hypothetical protein	PUL11	susD	susPair	266.112	282.51	251.02	132.184	272.834	206.035	208.158	437.934	302.969	202.427	378.689	219.472	297.641	419.522	164.851
GMBNIAIB_00433	dorei.0	610570	3237	-	susC_17	TonB-dependent receptor SusC	PUL11	susC	susPair	1067.38	1155.21	1348.98	847.492	1272.68	1506.32	1233.92	1541.81	1121.9	1580.54	1024.2	1003.55	1714.94	1256.64	1443.5
GMBNIAIB_00709	dorei.0	873147	2352	-	unknown_00709	hypothetical protein	PUL12	GH146		627.534	885.399	694.828	671.067	564.566	548.511	453.886	387.377	357.038	552.832	344.936	654.489	567.243	342.098	470.227
GMBNIAIB_00710	dorei.0	875672	1635	-	susD_1	Starch-binding protein SusD	PUL12	susD	susPair	45.0233	401.479	88.14	26.928	56.0474	36.3084	68.6997	106.938	152.727	31.7732	127.463	54.9435	44.0672	169.891	42.258
GMBNIAIB_00711	dorei.0	877328	2949	-	susC_18	TonB-dependent receptor SusC	PUL12	susC	susPair	73.7182	593.169	94.7109	48.2298	53.7479	57.5521	116.573	170.999	213.582	52.512	171.151	106.623	59.2432	245.279	77.0722
GMBNIAIB_00712	dorei.0	880488	2841	-	rhaS_1	HTH-type transcriptional activator RhaS	PUL12	TF		711.75	742.009	690.696	698.143	593.662	457.592	620.43	480.59	660.701	520.56	568.525	817.434	600.488	558.245	695.405
GMBNIAIB_00713	dorei.0	883482	2349	-	bga	Beta-galactosidase	PUL12	GH35		305.221	1192.05	560.484	136.705	277.21	58.0457	131.034	109.392	143.588	154.804	121.591	336.279	200.947	154.898	208.851
GMBNIAIB_00714	dorei.0	885847	2499	-	unknown_00714	Extracellular exo-alpha-L-arabinofuranosidase	PUL12	GH51		296.693	901.825	486.439	143.582	291.631	83.8235	153.761	175.406	213.216	153.204	170.538	339.434	200.432	210.869	201.111
GMBNIAIB_00715	dorei.0	888373	1944	-	xynD	Arabinoxylan arabinofuranohydrolase	PUL12	GH43_34;GH43_19		179.29	542.263	359.763	98.198	156.997	119.943	106.962	124.761	153.13	121.943	132.331	186.931	150.555	190.048	140.874
GMBNIAIB_00716	dorei.0	890570	3519	-	unknown_00716	hypothetical protein	PUL12	CBM67;GH78		70.7236	57.8318	60.366	20.7522	58.4775	43.3823	109.079	264.704	311.61	22.5207	354.784	82.2202	47.5421	395.899	52.2964
GMBNIAIB_00717	dorei.0	894215	1473	-	unknown_00717	SusD-like protein	PUL12	susD	susPair	47.87	49.5663	50.5611	12.4725	30.3315	23.0605	54.3098	103.361	159.456	22.5337	151.879	48.5098	27.596	192.05	27.277
GMBNIAIB_00718	dorei.0	895709	3387	-	susC_19	TonB-dependent receptor SusC	PUL12	susC	susPair	117.673	104.683	136.916	63.664	125.291	82.2695	261.795	514.22	742.35	78.3914	568.78	156.152	91.1211	844.254	97.854
GMBNIAIB_00722	dorei.0	904057	3072	+	susC_20	TonB-dependent receptor SusC	PUL13	susC	susPair	1806.24	1386.99	1971.72	659.3	1735.08	318.361	379.052	277.313	347.701	644.977	321.852	1895.93	542.616	304.983	1167.47
GMBNIAIB_00723	dorei.0	907141	1554	+	unknown_00723	SusD-like protein	PUL13	susD	susPair	897.478	809.016	950.613	82.5869	855.432	66.5885	126.783	88.8432	121.262	228.125	78.6249	831.889	276.949	112.111	408.86
GMBNIAIB_00724	dorei.0	908814	1002	-	unknown_00724	hypothetical protein	PUL13	GH43_17		121.131	177.533	136.261	33.2728	111.45	30.7457	30.3075	30.6808	37.5013	42.6978	26.1151	123.419	55.2672	36.5994	67.7098
GMBNIAIB_00725	dorei.0	910140	1143	-	unknown_00725	hypothetical protein	PUL13	GH43_24		137.626	622.163	251.67	52.4268	118.285	32.5194	43.9773	47.2415	55.6614	71.2606	50.048	159.532	63.489	69.4433	85.8189
GMBNIAIB_00726	dorei.0	911308	2457	-	unknown_00726	Non-reducing end alpha-L-arabinofuranosidase BoGH43A	PUL13	GH43_19;GH43_9		169.374	830.574	438.91	98.6961	232.311	133.19	96.6359	139.267	153.577	118.674	131.472	235.194	118.445	152.007	140.62
GMBNIAIB_00727	dorei.0	914044	1692	-	susD_2	Starch-binding protein SusD	PUL13	susD	susPair	83.806	9240.41	1807.9	60.4697	112.545	91.5496	159.79	429.105	370.745	72.0688	386.911	115.921	93.1029	640.787	91.1505
GMBNIAIB_00728	dorei.0	915748	3102	-	susC_21	TonB-dependent receptor SusC	PUL13	susC	susPair	152.946	21900.9	4960.43	74.7159	342.447	187.708	381.911	731.063	1031.75	120.338	1022.56	377.912	168.221	1203.85	175.032
GMBNIAIB_00729	dorei.0	919251	2025	-	unknown_00729	SusD-like protein	PUL13	susD	susPair	89.8034	3933.22	2072.3	42.986	80.9824	101.393	262.396	523.577	602.867	66.1689	641.993	175.278	106.217	758.073	78.0739
GMBNIAIB_00730	dorei.0	921291	3309	-	susC_22	TonB-dependent receptor SusC	PUL13	susC	susPair	137.707	8159.66	5429.23	74.6143	208.38	222.321	454.385	962.874	981.935	175.201	1115	298.445	226.954	1428.53	175.709
GMBNIAIB_00731	dorei.0	924626	195	-	unknown_00731	hypothetical protein	PUL13			7.24863	134.559	157.164	4.22996	9.35226	7.19495	6.50856	22.9325	20.7115	5.77126	36.143	16.542	6.87361	39.3734	4.95526
GMBNIAIB_00732	dorei.0	924918	4035	+	todS_5	Sensor histidine kinase TodS	PUL13	SHK		779.023	1067.49	947.577	580.355	813.799	588.863	617.483	642.09	720.6	636.981	654.3	877.215	644.662	745.996	713.116
GMBNIAIB_00733	dorei.0	929170	1041	-	unknown_00733	hypothetical protein	PUL13			527.872	886.589	585.051	663.612	540.392	635.574	528.194	481.035	405.791	518.79	407.354	454.121	605.198	391.606	557.765
GMBNIAIB_00734	dorei.0	930352	2316	-	yteR_3	Unsaturated rhamnogalacturonyl hydrolase YteR	PUL13	GH154;GH105		357.92	7207.96	2456.56	228.008	438.866	266.074	408.606	889.78	993.389	374.607	890.861	435.527	444.884	1159.31	344.21
GMBNIAIB_00735	dorei.0	932759	1239	-	unknown_00735	hypothetical protein	PUL13	GH145		169.35	1703.11	740.132	121.77	234.569	164.219	209.314	308.986	321.041	129.465	307.017	184.917	208.962	378.559	175.652
GMBNIAIB_00757	dorei.0	954024	1860	-	unknown_00757	hypothetical protein	PUL14	GH29		656.141	460.898	504.103	512.401	410.229	350.393	392.772	286.626	312.867	411.31	284.32	470.188	447.305	268.117	426.485
GMBNIAIB_00758	dorei.0	955901	3060	-	lacZ_3	Beta-galactosidase	PUL14	GH2		671.171	587.621	631.584	463.957	501.191	355.26	368.834	279.303	357.575	418.882	269.333	596.778	456.167	268.197	530.302
GMBNIAIB_00759	dorei.0	958969	2316	-	exo I_2	Beta-hexosaminidase	PUL14	GH20		330.297	259.51	277.202	167.093	258.522	70.7642	131.786	72.9202	116.782	149.769	83.0569	260.354	163.09	89.0283	192.375
GMBNIAIB_00760	dorei.0	961302	1584	-	atsA_2	Arylsulfatase	PUL14	Arylsulfatase		311.533	258.582	267.773	167.919	272.121	91.894	121.723	71.4791	83.9541	151.528	80.4238	292.558	148.103	67.807	212.34
GMBNIAIB_00761	dorei.0	963093	1836	-	unknown_00761	SusD-like protein	PUL14	susD	susPair	132.482	103.644	119.314	30.6798	96.3864	20.994	40.1304	34.6342	49.3427	36.9996	34.1866	96.5253	47.3549	49.1059	62.5065
GMBNIAIB_00762	dorei.0	964957	3222	-	susC_23	TonB-dependent receptor SusC	PUL14	susC	susPair	241.933	147.36	237.857	66.1332	203.002	45.1005	84.3721	61.2586	81.6583	93.6044	60.7854	154.695	91.1902	68.2041	133.212
GMBNIAIB_00763	dorei.0	968312	135	-	unknown_00763	hypothetical protein	PUL14			2.02766	2.38307	1.89649	1.43101	2.10293	1.45864	3.32528	4.30363	4.92147	1.95049	2.88476	1.72073	1.59182	7.97472	2.96985
GMBNIAIB_00764	dorei.0	968460	1386	+	axeA1_1	Acetylxylan esterase	PUL14	CE10		392.627	401.928	413.95	349.506	372.092	330.6	451.432	292.108	331	415.651	245.856	340.282	415.528	250.586	389.126
GMBNIAIB_00771	dorei.0	981214	1593	-	unknown_00771	SusD-like protein	PUL15	susD	susPair	62.0463	118.201	147.14	43.8384	226.447	388.121	1571.44	2949.15	4312.52	104.897	4924.99	2553.97	247.263	5434.15	175.053
GMBNIAIB_00772	dorei.0	982824	3057	-	susC_24	TonB-dependent receptor SusC	PUL15	susC	susPair	80.9387	252.998	228.833	88.6874	181.453	562.841	1671.45	3761.5	4410.67	77.8757	5430.55	2954.11	383.914	6021.95	202.457
GMBNIAIB_00773	dorei.0	986107	522	-	fecI	putative RNA polymerase sigma factor FecI	PUL15	TF		16.5531	19.3742	50.7436	30.831	25.7217	72.3834	216.89	484.125	567.704	31.7355	655.766	49.1314	53.1577	836.399	68.7645
GMBNIAIB_00774	dorei.0	986743	93	+	unknown_00774	hypothetical protein	PUL15			2.55275	6.19899	2.98537	3.00199	4.41314	4.09769	11.5623	12.3348	22.06	4.09355	18.1131	2.70893	2.4928	18.0806	3.53173
GMBNIAIB_00775	dorei.0	986799	1908	-	unknown_00775	hypothetical protein	PUL15	PL33		49.5493	92.7525	133.327	51.9239	107.017	250.423	625.775	1146.53	1396.17	132.571	1893.42	82.05	104.419	1893.41	71.6582
GMBNIAIB_00789	dorei.0	1002655	2193	+	unknown_00789	hypothetical protein	PUL16	GH92		1091.87	922.97	1155.08	958.655	1150.33	871.133	751.488	485.943	520.244	1111.42	541.88	870.05	895.729	417.185	849.293
GMBNIAIB_00790	dorei.0	1005166	1131	+	unknown_00790	hypothetical protein	PUL16			146.314	161.126	159.871	124.019	155.141	189.758	111.007	76.7135	88.7324	137.084	110.99	141.897	150.305	84.8729	114.89
GMBNIAIB_00791	dorei.0	1006317	642	+	unknown_00791	hypothetical protein	PUL16			221.411	176.093	211.903	83.3228	231.27	197.905	113.509	70.0063	115.771	187.632	144.686	141.936	263.111	93.1148	78.7763
GMBNIAIB_00792	dorei.0	1006932	93	-	unknown_00792	hypothetical protein	PUL16			9.15828	10.7263	8.7812	7.38185	13.3853	9.95496	9.30517	3.80274	6.50241	14.5629	7.60218	5.81562	15.0415	4.59529	5.06631
GMBNIAIB_00793	dorei.0	1007059	1590	-	unknown_00793	SusD-like protein	PUL16	susD	susPair	798.636	426.526	708.485	77.8917	767.441	598.25	237.473	120.914	342.135	532.772	419.541	422.746	776.448	235.437	34.0839
GMBNIAIB_00794	dorei.0	1008664	3321	-	susC_25	TonB-dependent receptor SusC	PUL16	susC	susPair	1940.96	923.323	1869.87	169.6	2044.39	1077.44	542.029	289.179	406.822	1424.07	783.158	1702.19	1494.86	431.274	51.2758
GMBNIAIB_00795	dorei.0	1012424	1986	-	unknown_00795	hypothetical protein	PUL16	susD	susPair	1184.7	1030.19	1090.7	408.559	982.245	375.791	533.269	223.353	308.134	726.955	324.181	957.574	648.373	222.589	327.165
GMBNIAIB_00796	dorei.0	1014425	3228	-	susC_26	TonB-dependent receptor SusC	PUL16	susC	susPair	1296.31	1070.78	1124.78	615.267	1039.67	457.008	555.219	233.31	314.913	779.553	337.676	1159.76	651.651	199.397	373.734
GMBNIAIB_00797	dorei.0	1018117	1887	-	unknown_00797	hypothetical protein	PUL16			2369.53	1910.9	2089.23	948.122	1919.02	874.132	951.062	368.241	607.694	1365.66	527.369	2028.97	1109.78	300.339	732.001
GMBNIAIB_00798	dorei.0	1020031	3411	-	susC_27	TonB-dependent receptor SusC	PUL16	susC		2868.34	2034.54	2335.14	1365.82	1965.22	1016.47	1187.87	519.741	797.122	1437.12	768.3	2260.05	1339.75	408.639	812.139
GMBNIAIB_00803	dorei.0	1028411	3171	+	susC_28	TonB-dependent receptor SusC	PUL17	susC		3725.47	2537.85	2960.2	1815.9	2926.35	1175.25	1631.63	668.158	1057.48	1978.22	985.925	2641.98	1823.68	589.515	1148.91
GMBNIAIB_00804	dorei.0	1031601	1956	+	unknown_00804	hypothetical protein	PUL17			2397.26	2107.99	2205.55	1047.5	1998.95	955.266	1084.95	470.676	700.977	1526.28	694.049	2037.98	1328.99	453.898	750.979
GMBNIAIB_00805	dorei.0	1033778	192	-	unknown_00805	hypothetical protein	PUL17			120.254	143.367	126.182	76.7758	99.5441	108.161	77.1319	46.35	51.0074	108.407	64.4523	114.41	91.1075	40.2098	74.9363
GMBNIAIB_00806	dorei.0	1034032	579	-	unknown_00806	hypothetical protein	PUL17			38.0182	40.4099	38.3957	23.1519	22.0842	42.1059	33.8725	13.631	24.9817	34.5789	26.9684	45.5439	35.9443	22.8574	32.1903
GMBNIAIB_00807	dorei.0	1034940	3402	+	susC_29	TonB-dependent receptor SusC	PUL17	susC	susPair	3353.12	2483.35	2936.99	1680.97	2802	1395.58	1524.73	673.521	938.656	1969.62	862.832	2592.64	1783.09	497.874	933.456
GMBNIAIB_00808	dorei.0	1038363	1914	+	unknown_00808	hypothetical protein	PUL17	susD	susPair	2135.15	1690.33	1930.06	793.977	1753.11	1012.08	904.156	375.527	576.063	1348.2	514.869	1710.74	1210.56	309.535	566.562
GMBNIAIB_00809	dorei.0	1040501	1296	+	unknown_00809	hypothetical protein	PUL17			394.075	417.127	386.112	321.933	453.48	448.216	282.514	247.606	193.182	378.467	219.489	442.451	337.544	178.227	374.815
GMBNIAIB_00810	dorei.0	1041990	3156	+	susC_30	TonB-dependent receptor SusC	PUL17	susC		1911.47	1700.72	1817.46	1055.2	1630.98	1080.82	958.649	522.49	591.236	1372.19	666.211	1656.57	1271.78	412.352	742.792
GMBNIAIB_00831	dorei.0	1067459	1515	-	unknown_00831	hypothetical protein	PUL18	GH136		66.5778	67.7949	78.0982	53.5106	57.3689	68.0718	79.866	122.018	155.423	44.7641	153.439	68.9971	61.2814	184.566	59.5202
GMBNIAIB_00832	dorei.0	1069141	1620	-	unknown_00832	SusD-like protein	PUL18	susD	susPair	55.3985	70.3896	67.8341	35.4979	50.6789	63.7991	66.2439	128.683	156.04	40.0274	130.291	62.6686	41.5201	177.23	60.0013
GMBNIAIB_00833	dorei.0	1070772	3072	-	susC_31	TonB-dependent receptor SusC	PUL18	susC	susPair	143.495	90.8951	105.541	90.6421	86.9086	45.5994	121.48	213.527	302.318	63.1574	255.195	111.377	93.3683	300.424	98.7415
GMBNIAIB_00834	dorei.0	1073984	4161	-	todS_7	Sensor histidine kinase TodS	PUL18	SHK		626.328	606.922	656.469	431.75	673.342	395.95	452.392	505.339	671.646	445.823	515.891	811.691	468.639	653.133	528.901
GMBNIAIB_00835	dorei.0	1078293	921	+	rhaS_2	HTH-type transcriptional activator RhaS	PUL18	TF		266.767	241.839	284.881	342.191	327.086	290.763	205.509	199.687	176.917	305.47	235.402	319.874	276.723	185.057	270.559
GMBNIAIB_00836	dorei.0	1079221	999	+	mltD_1	Membrane-bound lytic murein transglycosylase D	PUL18	GH23		448.148	468.336	576.843	412.791	599.631	560.163	389.294	390.747	340.571	494.712	337.945	613.125	461.308	374.895	585.59
GMBNIAIB_00837	dorei.0	1080245	858	-	unknown_00837	Cyclic nucleotide-gated potassium channel	PUL18	transporter		246.461	253.71	276.603	206.623	275.87	265.878	279.563	333.7	393.464	206.117	296.841	244.545	249.834	372.378	261.155
GMBNIAIB_00838	dorei.0	1081218	3096	+	lacZ_4	Beta-galactosidase	PUL18	GH2		1633.03	1059.7	1475.8	720.381	1524.83	428.665	540.851	312.457	387.014	718.026	329.074	1221.66	909.324	292.708	910.136
GMBNIAIB_00839	dorei.0	1084714	2568	+	unknown_00839	hypothetical protein	PUL18	susC		1101.72	751.874	913.24	1550.25	1118.66	1220.5	1430.18	1574.32	1590.5	1025.31	1562.41	687.261	1204.69	1582.51	1349.5
GMBNIAIB_00840	dorei.0	1087336	528	+	sigL_1	ECF RNA polymerase sigma factor SigL	PUL18	TF		233.776	270.9	267.188	296.513	230.793	345.343	354.695	355.22	331.826	280.691	284.381	214.578	277.175	312.089	302.336
GMBNIAIB_00841	dorei.0	1087860	1011	+	unknown_00841	hypothetical protein	PUL18			326.626	326.951	373.053	375.515	380.066	459.298	448.718	473.423	478.59	414.283	412.074	304.165	448.52	498.095	446.032
GMBNIAIB_00842	dorei.0	1088992	1242	-	unknown_00842	Glycosyl hydrolase family 109 protein 1	PUL18	GH109		653.311	557.417	596.125	584.936	635.778	534.573	553.602	511.15	480.765	661.264	463.548	516.338	592.921	493.216	588.838
GMBNIAIB_00850	dorei.0	1095457	1002	-	unknown_00850	Beta-1%2C4-mannooligosaccharide phosphorylase	PUL19	GH130		2379.25	1710.39	2005.59	1777.62	2342.37	1659.36	1537.33	1066.27	1019.68	2004.99	929.838	2090.25	1770.12	851.602	1864.41
GMBNIAIB_00851	dorei.0	1096491	1299	-	unknown_00851	hypothetical protein	PUL19			1069.16	1114.57	1069.04	746.382	1039.73	684.366	735.882	615.329	573.024	832.099	490.086	1151.39	890.869	521.675	992.574
GMBNIAIB_00852	dorei.0	1097913	2016	-	susB_1	Glucan 1%2C4-alpha-glucosidase SusB	PUL19	GH97		1040.09	1097.82	1127.76	641.676	982.936	726.53	626.232	462.237	428.581	808.555	380.498	1157.7	728.004	471.384	944.894
GMBNIAIB_00853	dorei.0	1100089	792	+	unknown_00853	hypothetical protein	PUL19			56.367	54.6239	43.6229	69.1588	35.3737	54.0929	49.2802	51.1237	44.821	56.4336	45.9717	49.443	49.9269	51.1646	45.4831
GMBNIAIB_00854	dorei.0	1100870	321	+	unknown_00854	hypothetical protein	PUL19			43.6771	59.4806	44.4161	59.9157	55.5346	69.7236	36.9853	34.3708	40.8338	65.9854	41.1043	33.6879	53.418	29.8431	56.4863
GMBNIAIB_00855	dorei.0	1101252	846	-	unknown_00855	hypothetical protein	PUL19			402.988	397.631	460.452	457.212	543.426	459.368	400.09	388.359	284.704	474.677	350.171	468.072	443.089	374.475	502.135
GMBNIAIB_00856	dorei.0	1102141	1770	-	unknown_00856	hypothetical protein	PUL19	susD	susPair	109.604	83.7361	107.202	59.374	139.356	55.7879	86.4659	126.553	132.176	71.5124	129.465	111.26	84.3889	188.013	90.4036
GMBNIAIB_00857	dorei.0	1103934	3402	-	susC_32	TonB-dependent receptor SusC	PUL19	susC	susPair	311.603	252.568	258.752	133.293	292.166	122.372	210.211	287.504	316.288	164.626	305.331	256.018	216.868	428.131	231.199
GMBNIAIB_00858	dorei.0	1107362	252	-	unknown_00858	hypothetical protein	PUL19			35.1282	26.7268	34.272	26.1886	52.9071	5.00681	16.9105	25.2212	29.6196	16.9751	22.8077	33.723	32.4866	29.84	27.9961
GMBNIAIB_00859	dorei.0	1107624	2313	-	unknown_00859	hypothetical protein	PUL19	GH92		738.09	459.51	590.843	263.95	586.837	123.975	238.932	207.374	283.888	304.442	238.53	574.396	433.712	283.739	439.211
GMBNIAIB_00860	dorei.0	1109967	2283	-	unknown_00860	hypothetical protein	PUL19	GH92		588.789	442.779	532.553	280.66	500.837	207.354	323.746	383.795	397.057	352.399	350.034	549.108	418.58	430.487	419.685
GMBNIAIB_00861	dorei.0	1112267	993	-	unknown_00861	hypothetical protein	PUL19			174.111	129.027	137.329	101.154	129.872	77.911	116.037	152.699	152.138	131.087	142.906	145.726	120.699	172.751	111.693
GMBNIAIB_00862	dorei.0	1113288	717	-	sigW_3	ECF RNA polymerase sigma factor SigW	PUL19	TF		417.663	389.332	294.395	281.489	405.448	260.994	270.612	236.611	272.214	329.79	187.271	310.797	316.735	245.079	319.144
GMBNIAIB_00863	dorei.0	1114060	2223	-	unknown_00863	hypothetical protein	PUL19	GH92		1128.23	950.781	999.57	975.491	1101.67	872.978	911.724	820.159	841.168	917.997	885.522	1120.06	988.362	878.584	977.742
GMBNIAIB_00875	dorei.0	1127581	1038	-	dapb3_1	Dipeptidyl aminopeptidase BIII	PUL20	CE10		1077.84	1069.8	3725.01	2790.42	2814.14	11640.3	28748.9	87548.2	92343.3	2897.2	92468.2	762.575	5763.17	113191	1510.39
GMBNIAIB_00876	dorei.0	1128652	1443	-	unknown_00876	SusD-like protein	PUL20	susD	susPair	677.326	1032.39	3696.99	659.573	3160.65	11168.1	25374.9	95284	81122.2	1961.56	113212	678.603	4119.08	121482	1086.6
GMBNIAIB_00877	dorei.0	1130124	3297	-	susC_33	TonB-dependent receptor SusC	PUL20	susC	susPair	323.006	266.141	547.826	167.671	415.406	1387.86	2895.33	8778.39	7006.56	424.279	11792.7	311.957	661.265	12103.5	461.931
GMBNIAIB_00878	dorei.0	1133576	999	-	unknown_00878	hypothetical protein	PUL20			327.024	370.305	384.735	264.685	438.099	335.143	321.488	471.042	401.83	268.828	499.633	312.162	258.244	565.813	347.823
GMBNIAIB_00879	dorei.0	1134634	591	-	sigE_1	ECF RNA polymerase sigma factor SigE	PUL20	TF		137.637	106.126	133.21	123.975	135.427	154.253	126.865	181.256	169.628	121.486	237.895	120.488	101.147	248.122	101.97
GMBNIAIB_00880	dorei.0	1135673	1542	-	unknown_00880	Non-reducing end alpha-L-arabinofuranosidase BoGH43B	PUL20	GH43_10		57.6796	62.5499	119.251	39.2251	46.7922	107.254	236.198	650.565	496.549	63.6195	962.56	67.7449	79.8919	942.04	64.6856
GMBNIAIB_00881	dorei.0	1137310	2157	-	agaSK	Bifunctional alpha-galactosidase/sucrose kinase AgaSK	PUL20	GH36		92.3305	88.4344	172.139	60.4467	113.233	60.0306	89.8495	138.409	112.309	33.7846	176.907	112.881	60.4343	164.956	89.14
GMBNIAIB_00882	dorei.0	1139654	897	+	btr_3	HTH-type transcriptional activator Btr	PUL20	TF		248.501	231.224	265.224	241.353	230.714	190.956	208.249	145.551	172.301	225.173	162.326	257.033	226.103	115.628	224.097
GMBNIAIB_00883	dorei.0	1140563	1971	-	unknown_00883	hypothetical protein	PUL20			150.964	154.861	170.417	188.613	171.398	146.317	180.36	272.24	268.415	110.767	312.435	156.51	144.654	338.83	143.496
GMBNIAIB_00884	dorei.0	1142626	2943	-	csxA_1	Exo-beta-D-glucosaminidase	PUL20	CBM32;GH2		47.8415	48.659	66.3659	20.6792	44.9321	30.4918	62.717	116.217	117.996	21.3935	142.254	35.2445	37.5511	157.521	34.8942
GMBNIAIB_00885	dorei.0	1145598	1023	-	mro_1	Aldose 1-epimerase	PUL20			14.3874	7.26287	33.3273	6.6982	10.1749	11.202	17.4479	25.4919	31.1105	7.70453	33.2937	14.7685	13.0776	29.9855	11.0779
GMBNIAIB_00886	dorei.0	1146710	1620	-	unknown_00886	SusD-like protein	PUL20	susD	susPair	49.7365	41.0051	115.606	19.1066	52.8124	15.7343	31.4047	36.7948	46.916	35.0493	40.4666	69.6328	48.0512	51.3023	47.2829
GMBNIAIB_00887	dorei.0	1148375	3054	-	susC_34	TonB-dependent receptor SusC	PUL20	susC	susPair	87.6475	92.6954	130.301	45.5624	86.3379	27.3739	67.8036	55.6726	73.5697	61.3056	57.5692	100.769	67.813	65.4901	75.5387
GMBNIAIB_00888	dorei.0	1151468	2028	-	galA	Alpha-galactosidase	PUL20	GH36		81.9688	52.4803	72.3175	51.4816	42.8588	24.8238	47.3511	34.4196	45.3413	23.6618	42.6311	69.9724	48.5638	41.5832	51.5287
GMBNIAIB_00889	dorei.0	1153703	4032	-	todS_8	Sensor histidine kinase TodS	PUL20	SHK		500.43	400.414	432.185	419.868	401.141	302.853	303.291	225.107	267.948	374.003	235.487	566.782	390.38	227.539	391.94
GMBNIAIB_00890	dorei.0	1157816	1989	-	unknown_00890	Retaining alpha-galactosidase	PUL20	GH97		29.9426	33.8649	39.0633	16.5586	38.8407	29.5984	40.7144	70.5604	89.2929	24.5106	94.9344	35.0372	31.3664	101.119	24.6055
GMBNIAIB_00891	dorei.0	1159801	3342	-	ycf3_1	Photosystem I assembly protein Ycf3	PUL20			46.4876	35.3034	53.1993	21.5804	28.6823	25.4947	65.3328	103.66	121.86	34.2247	103.093	47.0378	35.8957	147.305	39.8894
GMBNIAIB_00892	dorei.0	1163154	1395	-	xylE_1	D-xylose-proton symporter	PUL20	transporter		24.3687	31.7688	42.3559	15.0489	26.0786	18.6272	61.2359	137.576	131.544	27.4592	144.046	32.9077	19.9366	157.608	23.6167
GMBNIAIB_00893	dorei.0	1164736	2403	-	unknown_00893	hypothetical protein	PUL20	GH95		71.7509	54.9056	79.1703	28.0297	63.3722	50.8868	82.7486	208.709	225.477	36.504	240.258	58.5861	44.4464	254.779	50.8437
GMBNIAIB_00894	dorei.0	1167313	2217	-	unknown_00894	hypothetical protein	PUL20	GH92		52.7676	63.6667	81.7567	68.4442	64.6919	67.8364	137.947	283.084	396.47	63.9177	310.305	84.6755	62.557	438.015	80.0162
GMBNIAIB_00977	dorei.0	1239714	2265	+	unknown_00977	hypothetical protein	PUL21	GH89		360.999	675.233	577.569	314.007	624.398	1244.82	2610.59	11240.3	7680.83	401.758	13262.1	480.513	773.403	11900.4	392.858
GMBNIAIB_00978	dorei.0	1241986	1119	+	unknown_00978	hypothetical protein	PUL21			201.659	383.984	336.572	151.691	318.166	675.394	1316.23	5874.07	3715.16	256.281	7088.29	306.965	446.961	6709.33	264.058
GMBNIAIB_00979	dorei.0	1243180	3024	+	susC_35	TonB-dependent receptor SusC	PUL21	susC	susPair	238.153	421.061	351.255	165.539	347.782	582.605	1024.3	4110.7	2675.83	232.139	5388.56	315.279	415.885	5050.17	255.83
GMBNIAIB_00980	dorei.0	1246224	1641	+	susD_3	Starch-binding protein SusD	PUL21	susD	susPair	90.6353	162.041	91.7345	51.4632	69.8562	123.042	193.331	710.269	486.478	49.5825	964.462	110.992	96.7684	809.677	60.8859
GMBNIAIB_00981	dorei.0	1247938	813	+	glpQ	Glycerophosphodiester phosphodiesterase	PUL21			43.0809	67.6426	40.631	26.7622	36.1531	56.3152	109.133	271.021	245.088	24.7822	354.984	50.8435	43.9174	382.644	37.3464
GMBNIAIB_00982	dorei.0	1248770	2334	+	unknown_00982	hypothetical protein	PUL21	GH92		90.564	168.843	125.275	95.5473	136.048	172.377	333.156	1098.84	916.961	83.6342	1345.46	135.524	146.488	1386.25	105.436
GMBNIAIB_00983	dorei.0	1251129	1413	+	pehX_5	Exo-poly-alpha-D-galacturonosidase	PUL21	GH28		55.5244	100.14	81.6186	30.8685	91.3317	67.9244	145.485	488.744	407.104	23.8954	532.125	76.6171	56.7417	604.47	48.1688
GMBNIAIB_00984	dorei.0	1252544	2280	+	unknown_00984	hypothetical protein	PUL21	GH92		71.6257	142.088	88.4706	47.5324	83.547	130.938	213.221	661.261	575.715	58.334	921.004	82.5343	68.7317	948.049	67.2559
GMBNIAIB_00985	dorei.0	1254830	1740	+	unknown_00985	hypothetical protein	PUL21			77.0998	80.6185	72.9286	70.9278	71.3649	51.3014	103.498	221.195	183.134	58.1535	279.006	71.7956	86.2654	269.218	64.6621
GMBNIAIB_00986	dorei.0	1256818	4035	-	todS_10	Sensor histidine kinase TodS	PUL21	SHK		498.047	526.437	532.245	490.197	482.435	442.251	448.037	581.966	533.837	404.833	667.434	551.33	469.562	613.606	441.461
GMBNIAIB_00987	dorei.0	1261048	3132	+	susC_36	TonB-dependent receptor SusC	PUL21	susC	susPair	57.326	868.83	1178.94	78.3618	102.675	118.68	204.966	268.603	357.151	70.9587	411.743	172.637	189.319	455.959	85.8309
GMBNIAIB_00988	dorei.0	1264192	1851	+	unknown_00988	hypothetical protein	PUL21	susD	susPair	31.1376	167.309	288.891	9.40039	34.9964	17.3557	43.4782	45.6097	68.0273	26.4627	78.0602	44.8865	31.2142	74.8104	32.6591
GMBNIAIB_00989	dorei.0	1266055	675	+	unknown_00989	hypothetical protein	PUL21			19.4909	74.8554	78.4697	4.86821	12.4656	9.14581	12.3119	14.5342	15.8206	5.79954	21.5035	19.4098	10.1266	21.1517	13.1385
GMBNIAIB_00990	dorei.0	1266804	1590	+	unknown_00990	hypothetical protein	PUL21	GH30_4		33.0087	75.1347	68.052	43.7792	60.0599	42.6995	73.5642	87.4847	135.609	36.7546	128.937	44.8161	55.4732	135.737	45.6564
GMBNIAIB_00998	dorei.0	1277269	2388	-	btuB_5	Vitamin B12 transporter BtuB	PUL22	susC		150.242	222.387	256.648	251.968	315.439	1024.55	810.935	931.857	605.807	768.158	499.248	176.141	234.21	704.079	493.235
GMBNIAIB_00999	dorei.0	1279823	2841	-	ebgA_1	Evolved beta-galactosidase subunit alpha	PUL22	GH2		71.4494	55.798	75.5366	39.8303	81.4759	51.7672	92.6324	169.084	180.241	33.7871	187.373	80.7919	62.1622	206.353	66.8449
GMBNIAIB_01000	dorei.0	1282679	2583	-	unknown_01000	hypothetical protein	PUL22	GH115		56.2221	44.2682	54.425	36.9054	60.5206	48.5212	82.9365	142.228	155.642	37.187	172.65	53.9532	54.6475	213.466	51.7964
GMBNIAIB_01001	dorei.0	1285359	1698	-	unknown_01001	SusD-like protein	PUL22	susD	susPair	28.5606	22.8315	23.6716	17.5711	15.2574	12.8347	36.4777	47.2153	66.0305	22.933	74.9374	19.4412	24.6047	88.4303	25.2563
GMBNIAIB_01002	dorei.0	1287079	3327	-	susC_37	TonB-dependent receptor SusC	PUL22	susC	susPair	72.0337	47.6565	57.9565	47.3921	45.8104	43.5334	83.4051	96.3981	118.207	37.1879	114.007	71.7832	50.8308	139.917	69.8283
GMBNIAIB_01003	dorei.0	1290558	2880	-	rhaR_1	HTH-type transcriptional activator RhaR	PUL22	TF		273.433	292.99	272.707	227.312	283.21	220.135	237.876	190.018	218.331	252.618	167.754	277.62	211.769	206.778	236.994
GMBNIAIB_01004	dorei.0	1293738	240	-	unknown_01004	hypothetical protein	PUL22			80.9659	120.734	103.32	60.2335	113.485	93.8996	65.4721	85.6589	80.8014	71.5947	78.6778	110.353	69.8352	89.3446	157.844
GMBNIAIB_01005	dorei.0	1294058	2427	-	hypBA1_1	Non-reducing end beta-L-arabinofuranosidase	PUL22	GH146		52.261	51.1473	52.7661	38.9571	66.204	42.2693	74.2016	172.657	182.176	39.0055	185.574	68.3065	52.6117	236.411	51.5931
GMBNIAIB_01006	dorei.0	1296487	999	-	unknown_01006	hypothetical protein	PUL22	GH43_18		27.481	23.3978	26.6447	21.2443	26.6266	18.8427	26.1512	47.6909	57.9907	11.4664	58.2478	22.7777	36.1485	67.1472	23.3463
GMBNIAIB_01007	dorei.0	1297490	2424	-	hypBA1_2	Non-reducing end beta-L-arabinofuranosidase	PUL22	GH127		52.7461	45.1863	49.0528	36.7521	44.4077	43.7177	63.9759	154.054	123.466	40.1372	177.044	68.8114	40.2992	176.097	49.1095
GMBNIAIB_01008	dorei.0	1299933	2394	-	unknown_01008	hypothetical protein	PUL22	GH146		36.2739	24.025	35.394	36.9519	28.2484	37.9989	50.4748	124.454	114.327	20.8941	136.698	43.2452	35.4402	135.288	33.1316
GMBNIAIB_01009	dorei.0	1302353	1545	-	xynB	Beta-xylosidase	PUL22	GH43_8		41.1453	27.7085	32.3139	32.6886	30.7618	29.9439	54.1609	184.782	156.381	33.6233	180.769	46.7563	38.3875	199.369	48.5984
GMBNIAIB_01010	dorei.0	1304293	1683	-	unknown_01010	hypothetical protein	PUL22	GH127		53.468	47.2902	31.1447	22.1094	36.8865	24.8526	47.9968	127.483	106.25	23.3528	133.338	45.2595	37.3802	138.382	35.9244
GMBNIAIB_01011	dorei.0	1306101	2628	-	lacZ_5	Beta-galactosidase	PUL22	CBM57;GH2		75.7366	66.403	61.3764	43.7861	77.1487	49.8322	73.6284	169.055	156.977	39.1825	189.499	95.457	69.6871	172.549	63.4571
GMBNIAIB_01012	dorei.0	1308831	1617	-	susD_4	Starch-binding protein SusD	PUL22	susD	susPair	66.2148	51.0131	57.5455	34.7283	53.9453	32.3264	55.3454	145.657	104.958	64.09	145.463	101.609	51.7708	146.712	57.595
GMBNIAIB_01013	dorei.0	1310493	3054	-	susC_38	TonB-dependent receptor SusC	PUL22	susC	susPair	91.7728	104.969	85.0325	48.8596	92.9801	75.0275	89.0147	228.537	174.262	97.6774	247.291	140.275	70.3084	236.682	81.8056
GMBNIAIB_01016	dorei.0	1319257	1674	-	unknown_01016	SusD-like protein	PUL23	susD	susPair	86.7712	58.854	75.013	144.131	95.387	118.21	232.06	586.729	559.7	56.4091	653.194	76.209	123.397	694.94	101.704
GMBNIAIB_01017	dorei.0	1320945	2988	-	susC_39	TonB-dependent receptor SusC	PUL23	susC	susPair	109.618	110.298	131.232	113.627	174.956	233.885	488.197	2098.68	1537.85	162.768	2378.34	188.539	183.443	2298.48	156.44
GMBNIAIB_01018	dorei.0	1324226	2358	-	unknown_01018	Beta-glucosidase BoGH3B	PUL23	GH3		100.239	168.83	231.205	151.563	201.805	371.471	658.051	2258.62	1777.06	208.024	2757.8	159.869	283.806	2450.39	244.037
GMBNIAIB_01019	dorei.0	1326618	2475	-	unknown_01019	hypothetical protein	PUL23	GH95		141.818	226.186	228.207	132.751	282.449	378.313	549.73	2507	1709.85	220.438	2793.96	239.883	320.016	2622.1	245.706
GMBNIAIB_01020	dorei.0	1329125	930	-	axeA1_2	Acetylxylan esterase	PUL23	CE10		62.6418	47.3573	76.1046	49.0161	52.3441	103.202	159.159	807.37	562.757	66.4108	819.526	55.2001	78.4623	838.513	87.1569
GMBNIAIB_01021	dorei.0	1330059	1392	-	pgl_1	Polygalacturonase	PUL23	GH28		75.2935	51.0112	51.8197	79.1139	59.3114	79.7965	127.937	407.322	315.683	47.9805	470.901	70.6858	83.3682	424.292	81.7607
GMBNIAIB_01022	dorei.0	1331530	4329	-	tmoS_3	Sensor histidine kinase TmoS	PUL23	SHK		400.429	464.384	535.852	459.005	504.146	576.852	885.305	3046.78	2570.5	388.615	3515.55	561.297	478.44	3437.65	437.657
GMBNIAIB_01023	dorei.0	1336110	1728	-	unknown_01023	hypothetical protein	PUL23	susD	susPair	129.568	302.1	269.226	118.604	205.095	451.968	527.775	1845.97	1580.53	273.507	2211.29	227.17	330.999	2310.56	211.11
GMBNIAIB_01024	dorei.0	1337866	3177	-	susC_40	TonB-dependent receptor SusC	PUL23	susC	susPair	519.869	504.197	563.044	753.251	656.021	1271.24	2042.93	7305.48	6034.22	537.712	7502.37	493.459	884.48	7708.38	559.558
GMBNIAIB_01146	dorei.0	1480165	1980	-	unknown_01146	Extracellular exo-alpha-L-arabinofuranosidase	PUL24	GH51		776.277	7060.8	813.061	493.304	714.321	394.959	337.24	303.249	337.515	408.609	354.876	2544.08	517.757	344.264	608.016
GMBNIAIB_01147	dorei.0	1482168	1536	-	unknown_01147	Extracellular endo-alpha-(1->5)-L-arabinanase	PUL24	GH43_4		131.16	16640.7	294.494	124.441	249.813	219.399	320.672	528.249	720.451	146.589	695.196	3940.56	166.171	911.386	222.983
GMBNIAIB_01148	dorei.0	1483973	4227	+	tmoS_4	Sensor histidine kinase TmoS	PUL24	SHK		533.572	1728.54	658.611	443.343	600.741	486.005	563.066	608.532	751.556	559.944	625.104	931.092	514.341	761.19	508.606
GMBNIAIB_01149	dorei.0	1488332	1929	+	unknown_01149	Retaining alpha-galactosidase	PUL24	GH97		508.267	2452.89	1013.75	231.819	525.838	203.609	216.807	188.792	217.283	315.438	168.873	764.263	373.839	231.988	341.11
GMBNIAIB_01150	dorei.0	1490692	3210	+	susC_41	TonB-dependent receptor SusC	PUL24	susC	susPair	656.153	40947.6	1352.11	224.141	688.294	209.843	397.463	484.354	575.57	280.442	487.106	12397	436.87	704.236	489.105
GMBNIAIB_01151	dorei.0	1493921	1752	+	unknown_01151	hypothetical protein	PUL24	susD	susPair	253.842	24063.1	586.936	81.4773	407.109	116.767	168.948	336.729	492.419	145.24	382.064	7462.75	253.249	561.311	229.964
GMBNIAIB_01152	dorei.0	1495697	1779	+	unknown_01152	hypothetical protein	PUL24			230.9	28280.6	622.762	62.831	484.591	118.62	290.649	459.086	552.304	136.427	442.432	6983.3	211.99	685.564	212.955
GMBNIAIB_01153	dorei.0	1497555	1884	+	unknown_01153	Extracellular endo-alpha-(1->5)-L-arabinanase	PUL24	GH43_4		265.604	35262.9	766.774	169.313	332.69	236.19	302.639	506.548	592.233	218.415	516.908	10425.9	293.001	703.495	246.652
GMBNIAIB_01202	dorei.0	1559304	3168	+	susC_42	TonB-dependent receptor SusC	PUL25	susC	susPair	43.0779	58.434	68.7424	83.7002	57.1679	294.538	544.044	1379.57	1357.61	45.9409	1772.5	89.14	98.6278	2168.83	118.52
GMBNIAIB_01203	dorei.0	1562484	2049	+	unknown_01203	hypothetical protein	PUL25	susD	susPair	41.8419	49.1803	110.092	34.9646	59.2128	244.947	699.943	1496.7	1885.9	127.252	2001.11	81.1116	123.994	2280.85	135.256
GMBNIAIB_01204	dorei.0	1564814	780	+	unknown_01204	hypothetical protein	PUL25			169.402	327.848	294.601	182.706	303.144	337.227	216.065	192.125	228.686	311.649	216.861	286.038	146.501	244.738	202.478
GMBNIAIB_01205	dorei.0	1565738	1437	+	unknown_01205	Arylsulfatase	PUL25	Arylsulfatase		226.376	537.953	528.133	220.587	534.6	545.195	397.561	463.316	469.057	507.59	393.394	372.545	288.578	467.593	337.753
GMBNIAIB_01206	dorei.0	1567178	1386	+	unknown_01206	hypothetical protein	PUL25	GH29		153.735	223.501	217.727	139.547	220.052	241.01	241.437	361.307	386.835	236.192	365.926	198.962	181.034	472.995	166.851
GMBNIAIB_01214	dorei.0	1576380	3042	+	susC_43	TonB-dependent receptor SusC	PUL26	susC	susPair	596.265	295.787	556.568	58.3577	545.385	72.5403	221.074	544.07	536.944	124.142	623.121	258.902	141.535	755.572	284.598
GMBNIAIB_01215	dorei.0	1579421	1704	+	unknown_01215	hypothetical protein	PUL26	susD	susPair	344.805	149.982	274.669	22.5858	231.786	30.5008	76.4239	178.077	171.68	49.5392	223.116	132.313	64.1324	244.512	142.02
GMBNIAIB_01249	dorei.0	1622188	3087	+	susC_44	TonB-dependent receptor SusC	PUL27	susC	susPair	3887.08	4195.42	3900.4	3996.48	2889.72	2018.26	2213.79	1667.6	1895.01	2258.65	2352.6	4811.94	2204.67	1780.16	3227.39
GMBNIAIB_01250	dorei.0	1625290	1551	+	unknown_01250	hypothetical protein	PUL27	susD	susPair	1866.76	2615.78	2213.3	1541.11	1677.68	1599.72	1503.45	1240.83	1546.58	1613.14	1372.49	2683.36	1406.07	1525.13	1803.53
GMBNIAIB_01278	dorei.0	1657375	612	+	pgdA_2	Peptidoglycan-N-acetylglucosamine deacetylase	PUL28	CE4		572.481	514.268	553.423	639.558	502.196	411.971	480.406	299.871	349.469	543.698	329.111	512.823	638.155	240.331	575.31
GMBNIAIB_01279	dorei.0	1658010	1359	-	unknown_01279	hypothetical protein	PUL28	GH144		216.063	183.227	222.221	256.688	159.675	147.816	209.62	207.385	196.245	186.388	204.568	163.895	258.76	209.814	196.813
GMBNIAIB_01280	dorei.0	1659386	2316	-	unknown_01280	Beta-glucosidase BoGH3B	PUL28	GH3		207.566	234.252	277.595	222.773	291.11	248.328	343.937	744.353	550.665	243.214	718.533	215.958	307.571	745.275	277.863
GMBNIAIB_01281	dorei.0	1661784	1524	-	unknown_01281	SusD-like protein	PUL28	susD	susPair	136.831	196.817	164.745	137.432	151.069	205.366	202.304	501.496	388.32	140.506	399.846	157.623	153.418	429.697	280.377
GMBNIAIB_01282	dorei.0	1663314	3057	-	susC_45	TonB-dependent receptor SusC	PUL28	susC	susPair	291.377	279.596	304.764	287.523	254.223	256.081	256.509	321.004	258.804	250.792	298.991	298.651	284.193	291.681	306.659
GMBNIAIB_01293	dorei.0	1677187	2142	-	unknown_01293	hypothetical protein	PUL29	CE8;PL10_1		67.9004	127.833	90.1757	57.6625	57.8928	65.8862	139.18	270.806	318.002	70.4031	308.382	1106.24	123.277	373.16	82.2317
GMBNIAIB_01294	dorei.0	1679568	2244	-	dap4_1	Dipeptidyl aminopeptidase 4	PUL29			131.11	288.099	157.436	57.7815	139.42	38.6049	71.7204	112.147	128.967	75.9863	118.73	147.829	98.3003	156.226	98.5832
GMBNIAIB_01295	dorei.0	1681820	2406	-	hypBA1_3	Non-reducing end beta-L-arabinofuranosidase	PUL29	GH127		199.557	423.085	216.337	102.345	181.674	73.0837	138.529	202.775	241.072	116.799	205.717	210.049	143.243	274.846	143.208
GMBNIAIB_01296	dorei.0	1684352	2409	-	xylA_1	Xylosidase/arabinosidase	PUL29	CBM32;GH43_34		156.978	291.149	164.027	68.5995	156.953	68.4494	119.463	253.446	254.439	103.843	255.203	167.22	116.169	343.806	121.407
GMBNIAIB_01297	dorei.0	1686763	2724	-	unknown_01297	Retaining alpha-galactosidase	PUL29	GH97		136.503	225.451	141.396	93.6339	161.94	110.989	125.902	196.405	201.442	148.259	201.736	175.361	107.579	263.148	124.797
GMBNIAIB_01298	dorei.0	1689833	993	-	unknown_01298	hypothetical protein	PUL29			21.781	95.1761	17.2578	15.3782	26.2734	69.1109	105.88	301.459	334.448	31.5379	335.248	40.2025	35.2319	405.433	21.0536
GMBNIAIB_01299	dorei.0	1690854	1665	-	unknown_01299	hypothetical protein	PUL29	susD	susPair	25.9983	286.076	39.725	39.5927	40.3692	136.756	242.51	554.758	742.675	50.0038	768.825	49.7274	47.8695	901.904	53.4737
GMBNIAIB_01300	dorei.0	1692531	3036	-	susC_46	TonB-dependent receptor SusC	PUL29	susC	susPair	40.0899	547.992	58.9563	51.5535	86.7924	223.224	463.836	1114.1	1228.84	81.7133	1259.45	115.891	153.984	1648.89	127.872
GMBNIAIB_01301	dorei.0	1695601	2436	-	hypBA1_4	Non-reducing end beta-L-arabinofuranosidase	PUL29	GH127		31.234	578.139	62.1375	38.5695	33.0965	97.9771	194.766	381.574	424.467	35.0342	448.741	54.1707	67.0445	645.735	68.0639
GMBNIAIB_01306	dorei.0	1701314	3165	+	susC_47	TonB-dependent receptor SusC	PUL30	susC	susPair	41.0454	797.792	52.5397	57.7156	77.6765	140.136	283.266	576.601	686.568	68.402	719.48	154.148	91.8613	958.098	102.98
GMBNIAIB_01307	dorei.0	1704503	1773	+	unknown_01307	hypothetical protein	PUL30	susD	susPair	32.4065	516.61	49.5074	20.0113	63.1138	120.618	242.004	546.39	858.391	29.507	712.329	166.984	73.1733	946.371	74.5898
GMBNIAIB_01308	dorei.0	1706356	1341	+	unknown_01308	hypothetical protein	PUL30			29.6028	170.064	32.5366	15.7571	31.8471	70.3727	111.19	178.003	287.606	27.1608	222.175	98.1425	35.0908	363.785	38.5008
GMBNIAIB_01309	dorei.0	1707798	3987	+	todS_13	Sensor histidine kinase TodS	PUL30	SHK		716.461	821.306	955.546	775.358	864.259	1059.47	767.825	641.253	585.44	940.878	536.727	921.275	811.237	612.738	816.901
GMBNIAIB_01310	dorei.0	1711916	2259	-	unknown_01310	hypothetical protein	PUL30	GH92		245.018	403.142	422.867	60.7347	134.025	48.8745	69.7305	65.9377	91.1981	63.9605	89.9319	369.944	65.114	105.635	71.7223
GMBNIAIB_01311	dorei.0	1714179	816	-	unknown_01311	hypothetical protein	PUL30			83.8911	130.184	148.993	8.52754	44.7241	9.29179	10.7214	19.3183	20.1885	11.089	22.6701	114.721	6.9295	29.586	20.5161
GMBNIAIB_01312	dorei.0	1715031	2325	-	unknown_01312	hypothetical protein	PUL30	GH92		182.881	402.991	371.974	12.2433	132.108	23.2769	34.4117	45.4589	58.7845	28.5328	60.6683	328.115	26.7748	68.9845	53.5494
GMBNIAIB_01313	dorei.0	1717433	1371	-	unknown_01313	SusD-like protein	PUL30	susD	susPair	150.247	311.16	282.65	11.5099	91.0653	9.89667	20.4181	20.1719	37.3418	24.1545	39.779	251.206	15.8153	39.7304	33.9748
GMBNIAIB_01314	dorei.0	1718822	3120	-	susC_48	TonB-dependent receptor SusC	PUL30	susC	susPair	287.877	484.222	519.887	40.7769	182.961	40.7241	61.2176	67.2157	97.9284	63.7617	101.436	494.849	47.161	105.351	82.3235
GMBNIAIB_01352	dorei.0	1757625	2439	+	unknown_01352	Beta-galactosidase BoGH2A	PUL31	GH2		76.0087	120.991	76.9704	35.3035	87.2238	43.3692	74.6795	127.365	158.974	54.0898	121.634	83.5842	66.9301	180.344	61.0746
GMBNIAIB_01353	dorei.0	1760097	3054	+	susC_49	TonB-dependent receptor SusC	PUL31	susC	susPair	49.8684	70.9993	40.7203	20.2739	38.0089	24.2833	58.2209	89.0495	118.202	27.2064	103.198	49.5444	26.1359	140.881	36.5306
GMBNIAIB_01354	dorei.0	1763164	1782	+	unknown_01354	SusD-like protein	PUL31	susD	susPair	92.0744	94.6082	75.7245	92.7193	85.3051	77.3794	88.1612	91.2796	101.632	56.4221	104.732	65.9042	69.8164	110.856	87.1848
GMBNIAIB_01355	dorei.0	1765008	3225	-	tri1_1	Tricorn protease	PUL31			1371.25	1634.16	1701.6	1419.2	1751.94	1984.32	1147.2	1023.29	888.131	1664.2	881.517	1612.61	1299.05	918.806	1494.55
GMBNIAIB_01356	dorei.0	1768411	588	+	rpoE_5	ECF RNA polymerase sigma-E factor	PUL31	TF		99.5132	141.695	107.909	106.667	124.598	142.454	81.9225	96.4142	74.382	120.862	76.0998	119.421	103.956	77.606	98.7679
GMBNIAIB_01357	dorei.0	1769087	1011	+	unknown_01357	hypothetical protein	PUL31			97.1085	156.424	117.865	109.906	130.301	150.161	189.257	215.616	338.334	134.485	252.536	131.365	118.877	303.884	110.501
GMBNIAIB_01358	dorei.0	1770162	3528	+	susC_50	TonB-dependent receptor SusC	PUL31	susC	susPair	263.433	235.893	300.7	149.491	272.838	176.956	418.995	566.987	833.063	181.792	692.206	252.05	186.987	846.747	251.063
GMBNIAIB_01359	dorei.0	1773711	1923	+	unknown_01359	hypothetical protein	PUL31	susD	susPair	125.741	109.364	119.146	64.7346	96.8408	90.5415	164.386	225.938	324.589	77.7465	272.133	155.848	101.036	381.354	116.558
GMBNIAIB_01360	dorei.0	1775728	1422	+	atsA_5	Arylsulfatase	PUL31	Arylsulfatase		87.3969	78.2741	71.5507	43.7587	84.5106	45.2512	85.4802	118.283	156.816	55.5952	127.586	98.1935	68.086	186.488	77.5856
GMBNIAIB_01361	dorei.0	1777260	1527	+	atsA_6	Arylsulfatase	PUL31	Arylsulfatase		433.481	500.095	553.58	406.03	611.567	526.201	346.234	322.754	305.554	363.17	330.083	501.785	378.698	373.94	446.303
GMBNIAIB_01362	dorei.0	1779043	1593	+	yheS_2	putative ABC transporter ATP-binding protein YheS	PUL31	transporter		410.9	343.362	225.943	372.868	208.923	239.822	229.334	266.24	289.29	280.685	356.786	238.837	327.411	291.306	236.492
GMBNIAIB_01363	dorei.0	1780724	2595	-	xyl3A	Xylan 1%2C4-beta-xylosidase	PUL31	GH3		295.012	281.75	298.746	327.879	255.647	310.298	388.201	548.646	678.528	282.812	650.307	437.628	377.615	793.282	525.391
GMBNIAIB_01387	dorei.0	1804239	3015	+	susC_51	TonB-dependent receptor SusC	PUL32	susC	susPair	93.5776	63.3217	102.425	52.9399	147.606	42.1735	69.182	153.938	206.214	20.3311	200.162	145.832	37.201	247.099	143.848
GMBNIAIB_01388	dorei.0	1807287	1518	+	susD_5	Starch-binding protein SusD	PUL32	susD	susPair	43.4261	39.709	37.361	17.4903	42.7398	25.0985	41.1103	105.562	119.635	19.4071	127.37	58.9124	23.0176	162.946	43.4559
GMBNIAIB_01480	dorei.0	1914073	3222	+	susC_53	TonB-dependent receptor SusC	PUL33	susC	susPair	72.1988	133.913	115.89	32.736	89.8372	49.6066	77.4222	84.389	103.043	50.7855	95.1536	130.429	84.0612	129.718	85.9994
GMBNIAIB_01481	dorei.0	1917299	1863	+	unknown_01481	hypothetical protein	PUL33	susD	susPair	33.58	33.1775	42.6778	17.9959	27.8655	26.7707	32.8339	49.5338	57.6205	17.611	66.8847	39.2562	25.3398	70.1425	29.9738
GMBNIAIB_01482	dorei.0	1919185	1575	+	atsA_7	Arylsulfatase	PUL33	Arylsulfatase		76.1549	67.5374	69.9717	46.6027	61.5497	28.3249	59.0864	52.6931	56.7227	50.3811	54.8363	70.5787	60.8543	66.6896	52.3652
GMBNIAIB_01483	dorei.0	1920810	3894	-	tmoS_6	Sensor histidine kinase TmoS	PUL33	SHK		580.864	555.176	634.148	442.556	560.317	422.455	435.917	362.455	425.681	543.72	350.471	534.017	518.149	369.763	526.102
GMBNIAIB_01484	dorei.0	1924911	2457	-	unknown_01484	hypothetical protein	PUL33	GH95		1352.43	1291.59	1482.8	1246.8	1389.21	1242.72	1149.92	756.016	785.683	1351.41	638.636	1358.14	1348.66	568.306	1087.03
GMBNIAIB_01485	dorei.0	1927466	1221	-	unknown_01485	putative zinc protease	PUL33			528.793	506.136	475.794	631.474	418.602	577.164	566.498	395.073	366.032	614.307	402.551	406.739	542.895	282.617	424.684
GMBNIAIB_01486	dorei.0	1928788	537	+	log	Cytokinin riboside 5'-monophosphate phosphoribohydrolase	PUL33			435.923	522.63	484.541	582.916	504.94	616.934	458.145	411.115	327.956	435.274	336.876	500.698	504.963	309.19	369.546
GMBNIAIB_01487	dorei.0	1929342	603	+	kdsD	Arabinose 5-phosphate isomerase KdsD	PUL33			469.254	608.211	503.458	537.423	555.338	597.894	432.61	381.551	334.749	597.047	321.189	565.967	461.396	305.212	421.584
GMBNIAIB_01488	dorei.0	1930059	921	+	scrK_1	Fructokinase	PUL33			818.102	1039.91	772.799	929.164	860.304	786.752	769.691	624.91	516.492	1037.56	441.355	926.422	871.267	455.243	695.869
GMBNIAIB_01489	dorei.0	1931019	1038	+	chiA1	Chitinase A1	PUL33	GH18		592.193	534.036	527.545	612.536	485.855	513.519	504.839	375.284	376.008	577.289	369.023	553.974	575.502	289.636	461.922
GMBNIAIB_01534	dorei.0	1986036	3273	+	susC_55	TonB-dependent receptor SusC	PUL34	susC	susPair	5824.42	6413.03	6805.86	2366.84	5038.79	1467.9	2544.96	3613.03	3941.75	2277.7	3423.28	8279	2347.55	4356.78	3549.76
GMBNIAIB_01535	dorei.0	1989332	1755	+	unknown_01535	hypothetical protein	PUL34	susD	susPair	4734.21	5103.11	5118.36	949.464	4121.51	459.549	946.997	1056.84	1454.88	1319.54	1123.55	6237.81	1453.31	1510.51	2636.54
GMBNIAIB_01606	dorei.0	2067684	1935	-	ygjK_2	Glucosidase YgjK	PUL35	GH63		264.217	288.822	293.651	249.908	233.363	176.77	208.902	168.636	149.143	217.643	166.923	300.695	235.894	158.787	257.361
GMBNIAIB_01607	dorei.0	2069739	3177	-	lacZ_6	Beta-galactosidase	PUL35	GH2		325.376	314.253	375.383	263.786	313.009	285.253	264.386	304.333	290.78	357.724	285.209	344.039	298.951	313.147	294.917
GMBNIAIB_01608	dorei.0	2072929	603	-	lysO_1	Lysine exporter LysO	PUL35	transporter		117.177	165.889	157.736	111.567	135.205	140.33	136.941	147.792	141.154	147.006	142.862	150.259	143.208	130.867	127.127
GMBNIAIB_01609	dorei.0	2073528	282	-	unknown_01609	hypothetical protein	PUL35			25.2207	32.4778	25.0293	20.2115	18.6156	23.9411	19.2384	25.4735	23.1461	33.7601	20.3899	31.3062	16.6918	25.3202	25.8493
GMBNIAIB_01610	dorei.0	2073924	1518	-	unknown_01610	SusD-like protein	PUL35	susD	susPair	72.1784	116.829	134.057	28.8521	100.527	46.2756	61.1892	117.583	101.024	48.7103	107.776	153.164	64.871	111.948	78.971
GMBNIAIB_01611	dorei.0	2075462	3129	-	susC_56	TonB-dependent receptor SusC	PUL35	susC	susPair	129.646	141.149	137.025	82.7786	84.8334	56.5038	67.166	132.949	117.264	50.835	149.183	146.416	74.6982	158.97	88.1731
GMBNIAIB_01622	dorei.0	2092607	1143	-	ganB	Arabinogalactan endo-beta-1%2C4-galactanase	PUL36	GH53		635.826	545.092	595.551	207.961	520.51	109.266	179.093	210.096	230.122	234.071	243.585	489.902	253.266	253.07	322.108
GMBNIAIB_01623	dorei.0	2093763	2082	-	susG	Alpha-amylase SusG	PUL36	GH13_36		1034.14	752.346	1050.6	104.301	934.767	44.0965	135.727	239.243	251.82	290.512	240.124	775.988	244.831	280.519	385.427
GMBNIAIB_01624	dorei.0	2095976	1416	-	susF	Outer membrane protein SusF	PUL36			2881.4	2306.87	3134.81	282.215	2690.73	109.727	306.581	324.306	343.786	821.44	301.249	2638.88	746.704	353.721	1097.63
GMBNIAIB_01625	dorei.0	2097414	1158	-	susE	Outer membrane protein SusE	PUL36			1620.05	1509.17	1676.67	145.417	1596.07	104.509	202.974	212.197	231.441	678.376	193.82	1595.28	536.225	230.623	713.387
GMBNIAIB_01626	dorei.0	2098608	1623	-	susD_6	Starch-binding protein SusD	PUL36	susD	susPair	2694.69	2042.92	3035.68	305.795	2655.03	283.002	460.389	479.41	390.627	1180.89	393.022	2302.98	1040.62	452.804	1354.63
GMBNIAIB_01627	dorei.0	2100242	3081	-	susC_57	TonB-dependent receptor SusC	PUL36	susC	susPair	6169.16	5326.05	6713.21	1676.91	6269.91	871.96	1293.3	1251.63	1018.53	3266.3	1266.59	6393	2134.85	1062.4	3358.44
GMBNIAIB_01628	dorei.0	2103503	165	-	unknown_01628	hypothetical protein	PUL36			815.656	776.831	640.152	424.716	590.091	212.943	214.994	133.907	156.686	462.543	242.432	753.03	438.59	81.63	531.47
GMBNIAIB_01629	dorei.0	2104013	1107	-	unknown_01629	hypothetical protein	PUL36			2272.14	1853.61	2284.8	507.308	2018.26	237.206	366.293	187.262	222.775	1629.26	176.109	1948.99	724.956	120.729	1061.72
GMBNIAIB_01630	dorei.0	2105137	1608	-	susD_7	Starch-binding protein SusD	PUL36	susD	susPair	2738.23	2095.51	2432.05	575.709	2481.77	261.976	447.899	266.849	284.075	1883.3	227.931	2082.88	950.449	159.169	1246.04
GMBNIAIB_01631	dorei.0	2106809	2922	-	susC_58	TonB-dependent receptor SusC	PUL36	susC	susPair	6679.66	5548.12	6858.95	1672.01	6600.06	1156.36	1337.36	1017.19	782.86	5499.6	621.513	5739.71	2710.09	557.206	3174.54
GMBNIAIB_01632	dorei.0	2109849	2217	-	susB_2	Glucan 1%2C4-alpha-glucosidase SusB	PUL36	GH97		7211.75	6287.5	7599.05	1882.97	6870.11	1975.15	1651.94	1524.63	996.264	6828	921.961	7081.46	3257.63	894.217	3697.1
GMBNIAIB_01633	dorei.0	2112107	1851	-	unknown_01633	Cyclomaltodextrinase	PUL36	GH13_20		3880.49	3743.56	4383.11	1802.96	4581.26	2449.37	1754.63	1587.92	1017.02	5170.65	1554.42	4419.41	2812.96	1056.25	3176.11
GMBNIAIB_01898	dorei.0	2383401	1326	-	unknown_01898	hypothetical protein	PUL37	GH29		594.321	584.731	627.29	833.527	642.677	651.039	876.513	1326.66	1506.93	533.766	1325.25	582.851	613.38	1519.76	583.39
GMBNIAIB_01899	dorei.0	2384876	1224	+	yciC	Putative metal chaperone YciC	PUL37			1070.93	1268.15	1119.88	1160.22	1143.57	1492.93	1131.47	1502.92	1408.47	1540.61	1222.27	1119.82	1195.98	1374.73	1101.36
GMBNIAIB_01900	dorei.0	2386171	2868	-	xloA_2	Xylan 1%2C3-beta-xylosidase	PUL37	GH43_10;GH28		524.58	635.292	601.173	719.229	615.848	1146.28	1552.26	3191.42	3460.99	725.666	3410.67	1312.72	755.652	4057.62	663.733
GMBNIAIB_01901	dorei.0	2389055	1719	-	susD_8	Starch-binding protein SusD	PUL37	susD	susPair	133.251	147.491	179.99	210.183	201.837	594.967	1175.49	4805.4	4353.43	150.068	5391.15	1509.52	343.387	5831.5	206.962
GMBNIAIB_01902	dorei.0	2390786	3249	-	susC_60	TonB-dependent receptor SusC	PUL37	susC	susPair	181.137	425.864	447.717	199.213	445.825	799.209	1636.9	4930.78	4860.16	211.172	6195.15	2325.25	502.83	7116.96	250.823
GMBNIAIB_01903	dorei.0	2394132	4473	+	tmoS_7	Sensor histidine kinase TmoS	PUL37	SHK		402.384	364.932	449.896	365.817	451.506	343.697	487.306	954.375	989.19	253.95	1239.06	521.561	360.26	1189.56	337.737
GMBNIAIB_01904	dorei.0	2398682	1407	-	pgl_3	Polygalacturonase	PUL37	GH28		88.9471	96.9046	86.4715	107.809	78.1427	94.1686	241.258	683.561	677.246	81.8737	850.182	603.381	213.2	932.504	77.41
GMBNIAIB_01905	dorei.0	2400289	678	+	unknown_01905	hypothetical protein	PUL37			90.4386	83.6397	64.7012	121.593	63.9123	78.1955	119.492	180.751	171.915	56.6156	261.337	95.8149	101.835	261.669	67.5669
GMBNIAIB_01906	dorei.0	2401176	402	+	unknown_01906	hypothetical protein	PUL37			29.0522	21.3837	22.1824	55.3582	20.225	24.2194	44.5638	68.1515	80.4393	19.8768	127.784	20.5633	28.6945	112.229	18.7007
GMBNIAIB_01907	dorei.0	2401562	234	+	barA_1	Signal transduction histidine-protein kinase BarA	PUL37	SHK		34.9294	31.5557	44.6089	72.3527	25.9876	41.055	52.1639	102.236	89.5006	39.0266	117.338	33.9599	40.3236	130.79	34.2075
GMBNIAIB_01908	dorei.0	2401816	405	+	torS	Sensor protein TorS	PUL37	SHK		78.9642	82.8635	68.4841	127.211	63.9291	79.732	102.221	95.0297	122.376	63.9091	166.728	81.146	74.2948	121.9	73.9684
GMBNIAIB_01909	dorei.0	2402221	1227	-	ugl_2	Unsaturated chondroitin disaccharide hydrolase	PUL37	GH88		425.355	391.567	407.568	612.588	372.25	607.225	519.435	527.707	448.264	473.867	518.144	414.729	464.061	437.236	527.558
GMBNIAIB_01928	dorei.0	2423103	1305	-	pgl_4	Polygalacturonase	PUL38	GH28		113.275	660.365	102.421	105.001	96.0674	119.778	159.81	178.14	222.876	110.644	215.267	601.957	184.422	230.95	95.3068
GMBNIAIB_01929	dorei.0	2424442	2913	-	ebgA_3	Evolved beta-galactosidase subunit alpha	PUL38	GH2		192.053	5197.49	558.29	210.082	388.031	564.842	933.101	1996.36	2246.2	274.194	2337.37	4701.19	957.946	3013.79	289.094
GMBNIAIB_01930	dorei.0	2427452	2760	-	pgl_5	Polygalacturonase	PUL38	GH28		156.451	1711.45	386.97	270.056	366.211	1069.14	1752.16	4284.09	5235.46	375.033	5492.99	36079.7	459.979	6596.74	313.018
GMBNIAIB_01931	dorei.0	2430422	696	+	unknown_01931	hypothetical protein	PUL38			420.979	587.759	588.392	437.895	466.753	498.392	374.596	365.018	324.48	505.634	283.927	651.562	465.873	316.346	463.712
GMBNIAIB_01932	dorei.0	2431224	129	+	unknown_01932	hypothetical protein	PUL38			45.0437	51.2651	48.1012	37.3454	57.2185	36.3576	36.18	30.5808	36.844	46.2309	32.8268	48.6654	36.6048	30.4702	43.9956
GMBNIAIB_01933	dorei.0	2431321	1434	-	unknown_01933	Arylsulfatase	PUL38	Arylsulfatase		164.263	203.461	222.974	129.95	181.991	181.852	238.113	230.184	348.242	187.118	258.275	189.823	250.171	338.216	158.281
GMBNIAIB_01934	dorei.0	2432759	1803	-	unknown_01934	hypothetical protein	PUL38	susD	susPair	134.869	182.568	167.022	88.3038	148.732	96.0235	148.295	156.121	216.96	141.389	182.831	171.841	155.661	240.648	126.167
GMBNIAIB_01935	dorei.0	2434576	3408	-	susC_61	TonB-dependent receptor SusC	PUL38	susC	susPair	301.947	258.416	278.524	232.532	227.08	158.488	217.256	197.295	272.692	182.559	242.866	291.861	255.993	283.88	217.361
GMBNIAIB_01936	dorei.0	2438153	975	-	unknown_01936	hypothetical protein	PUL38			450.839	462.228	453.171	430.544	425.822	451.737	388.897	308.563	343.225	548.335	271.72	426.496	434.576	276.245	344.79
GMBNIAIB_01937	dorei.0	2439183	582	-	rpoE_6	ECF RNA polymerase sigma factor RpoE	PUL38	TF		295.054	287.121	301.473	373.068	271.447	345.418	289.401	169.246	213.017	303.729	216.318	273.167	286.555	155.855	241.859
GMBNIAIB_01938	dorei.0	2439931	1650	-	unknown_01938	Non-reducing end alpha-L-arabinofuranosidase BoGH43B	PUL38	GH43_12		41.9411	65.4351	56.3645	24.6306	38.2182	67.7143	117.951	204.58	319.418	52.3768	290.085	71.8893	45.4099	361.337	49.1894
GMBNIAIB_01939	dorei.0	2441696	1323	-	unknown_01939	hypothetical protein	PUL38	GH43_24		34.1624	56.6239	34.0142	17.9365	32.9677	49.765	104.244	198.432	289.253	26.5508	303.376	44.9973	41.5593	357.912	50.9163
GMBNIAIB_01940	dorei.0	2443428	1416	-	atsA_8	Arylsulfatase	PUL38	Arylsulfatase		43.9588	95.6216	63.7814	13.6285	56.2612	25.3654	66.7391	107.842	121.156	31.6352	133.46	82.1504	29.5014	180.643	37.8865
GMBNIAIB_01941	dorei.0	2444861	1626	-	unknown_01941	SusD-like protein	PUL38	susD	susPair	42.1536	71.8964	44.3046	9.51153	53.3869	23.0098	64.3932	136.956	136.687	17.2463	172.985	54.3429	25.5087	182.352	24.7797
GMBNIAIB_01942	dorei.0	2446499	3366	-	susC_62	TonB-dependent receptor SusC	PUL38	susC	susPair	115.966	174.284	123.037	36.961	119.382	97.4529	223.416	411.986	529.68	47.0735	542.627	173.033	80.6395	637.112	92.205
GMBNIAIB_01949	dorei.0	2456700	3354	+	susC_63	TonB-dependent receptor SusC	PUL39	susC	susPair	178.401	193.467	209.037	77.7008	153.815	107.391	156.143	200.599	242.122	152.708	192.326	180.961	183.619	269.88	155.885
GMBNIAIB_01950	dorei.0	2460072	1563	+	unknown_01950	SusD-like protein	PUL39	susD	susPair	53.8029	73.4198	72.679	15.8191	81.7749	27.127	55.9758	88.1487	97.3984	39.0766	98.9048	99.183	59.237	118.556	52.5206
GMBNIAIB_01951	dorei.0	2461711	1572	+	pgl_6	Polygalacturonase	PUL39	GH28		39.6327	44.918	44.6376	17.1874	61.5556	16.0717	28.9389	41.6389	48.9279	20.4962	47.71	46.4792	32.4446	73.1707	27.9542
GMBNIAIB_01952	dorei.0	2463279	2070	+	unknown_01952	Beta-galactosidase BoGH2A	PUL39	GH2		62.0805	57.2722	71.4366	20.9079	57.3951	16.6556	41.0624	64.6162	91.3457	34.7885	83.3611	74.4998	41.9329	89.4603	38.4049
GMBNIAIB_01953	dorei.0	2465638	1620	+	agaA_2	Alpha-galactosidase A	PUL39	GH27		55.5254	52.085	54.7331	20.0167	35.3947	20.3017	44.5064	99.1346	107.865	19.858	90.3737	49.0245	38.9103	119.21	29.7947
GMBNIAIB_01954	dorei.0	2467259	873	+	unknown_01954	hypothetical protein	PUL39			27.1272	28.9681	20.5832	9.64898	18.6215	11.1753	16.1977	22.0609	26.9446	10.8739	29.2263	30.445	18.3047	32.8366	15.6904
GMBNIAIB_01955	dorei.0	2468141	1773	+	unknown_01955	hypothetical protein	PUL39	GH78		72.3905	71.8998	78.0512	22.4384	80.4793	31.1568	52.7871	94.7972	113.256	36.7846	113.805	75.7895	39.58	123.703	52.3312
GMBNIAIB_01956	dorei.0	2470044	2787	+	exsA_2	Exoenzyme S synthesis regulatory protein ExsA	PUL39			675.311	668.018	644.491	625.068	593.501	650.591	568.139	514.454	547.971	668.564	490.04	634.114	634.788	546.168	581.392
GMBNIAIB_01957	dorei.0	2472976	1635	+	unknown_01957	Non-reducing end alpha-L-arabinofuranosidase BoGH43B	PUL39	GH43_10		207.896	143.269	161.702	136.939	147.905	103.727	143.625	140.935	160.05	126.9	112.532	160.78	165.714	144.443	150.738
GMBNIAIB_01958	dorei.0	2474722	2979	+	unknown_01958	Beta-galactosidase BoGH2A	PUL39	GH2		179.008	169.297	169.404	98.8719	178.064	92.5975	144.433	199.951	235.35	125.804	179.835	151.094	177.919	224.772	157.945
GMBNIAIB_01959	dorei.0	2477756	1191	+	ugl_3	Unsaturated chondroitin disaccharide hydrolase	PUL39	GH88		240.683	259.882	336.709	231.512	351.071	353.804	229.539	256.535	259.836	318.446	221.623	274.536	240.993	281.407	278.474
GMBNIAIB_01960	dorei.0	2478936	1230	+	unknown_01960	hypothetical protein	PUL39	GH154		315.825	312.794	357.563	271.607	332.29	309.136	218.902	278.795	283.329	295.846	264.583	351.321	253.837	316.095	300.079
GMBNIAIB_01961	dorei.0	2480431	3345	+	uidA_2	Beta-glucuronidase	PUL39	GH106		37.7256	29.7075	37.9647	37.9981	29.5009	32.2922	49.2373	62.8293	46.5349	27.3463	60.632	36.5003	30.264	62.2971	43.3359
GMBNIAIB_01962	dorei.0	2483831	2868	+	lacZ_7	Beta-galactosidase	PUL39	GH2		46.5029	37.9602	39.199	34.3893	40.8394	33.3681	46.8077	68.9766	55.6804	27.8966	50.7156	47.0121	41.3978	69.2881	39.5616
GMBNIAIB_01963	dorei.0	2486893	3030	+	susC_64	TonB-dependent receptor SusC	PUL39	susC	susPair	35.2126	46.2475	38.8277	24.4569	36.7474	28.4579	51.0472	58.8958	87.8462	30.403	68.5682	44.8259	29.857	77.4411	44.5717
GMBNIAIB_01964	dorei.0	2489943	1617	+	unknown_01964	SusD-like protein	PUL39	susD	susPair	58.4117	62.7416	45.5817	47.2096	56.2948	64.5833	60.1699	61.6667	81.7541	46.8301	69.0899	79.3959	61.0097	95.4398	48.9101
GMBNIAIB_01965	dorei.0	2491750	3327	+	uidA_3	Beta-glucuronidase	PUL39	GH106		77.7224	90.9046	78.9292	75.9846	75.4072	52.9076	64.7318	110.734	147.675	73.0937	114.795	92.6561	77.3925	152.177	73.4465
GMBNIAIB_01966	dorei.0	2495089	2550	+	pgl_7	Polygalacturonase	PUL39	GH43_24;GH28		49.2213	49.6171	48.7558	58.2851	45.2336	36.1957	55.3462	74.5976	99.2931	33.3593	90.0726	60.5905	41.3349	96.2095	50.2495
GMBNIAIB_01967	dorei.0	2497764	4254	+	todS_16	Sensor histidine kinase TodS	PUL39	SHK		511.539	536.799	504.812	409.405	511.549	369.399	397.353	460.7	573.384	397.38	462.78	502.403	377.534	595.866	426.673
GMBNIAIB_01968	dorei.0	2502209	1437	+	aldA	Lactaldehyde dehydrogenase	PUL39			319.947	282.028	290.62	162.277	335.537	130.106	149.403	139.529	165.261	184.988	139.602	374.668	187.214	144.672	240.37
GMBNIAIB_01969	dorei.0	2503831	1005	+	unknown_01969	hypothetical protein	PUL39	GH43_18		100.298	169.225	103.242	55.6946	90.2289	51.7444	81.6579	117.737	154.306	72.3546	133.167	1532.73	94.3051	169.338	93.0274
GMBNIAIB_01970	dorei.0	2504904	1464	+	unknown_01970	hypothetical protein	PUL39	GH140		182.034	319.981	185.917	104.557	191.208	133.872	145.137	239.464	271.88	88.8682	259.36	5531.36	192.313	290.349	198.558
GMBNIAIB_01976	dorei.0	2514953	1230	+	yteR_4	Unsaturated rhamnogalacturonyl hydrolase YteR	PUL40	GH105		44.9034	61.4017	53.2708	45.123	49.3745	45.0681	47.6569	50.9134	63.7562	35.6792	47.1576	308.924	163.027	56.4422	60.1917
GMBNIAIB_01977	dorei.0	2516197	951	+	pemA	Pectinesterase A	PUL40	CE8		61.8442	82.2864	76.1497	36.1296	76.7265	58.5241	58.7892	54.4858	56.7286	50.554	53.1012	603.804	165.542	62.224	59.9075
GMBNIAIB_01978	dorei.0	2517365	3231	+	susC_65	TonB-dependent receptor SusC	PUL40	susC	susPair	162.05	178.682	152.315	102.048	154.945	81.6796	119.298	84.705	121.806	78.3623	74.2209	2045.25	606.117	102.185	138.664
GMBNIAIB_01979	dorei.0	2520599	2154	+	unknown_01979	hypothetical protein	PUL40	susD	susPair	160.766	141.718	122.286	51.5659	108.31	39.7513	73.3607	63.6536	82.5858	65.7945	64.3995	1671.9	397.908	96.0296	91.9959
GMBNIAIB_01980	dorei.0	2522782	177	+	unknown_01980	hypothetical protein	PUL40			3.42352	7.42343	7.20255	3.32652	5.92293	4.05988	4.08623	4.33569	7.41844	2.73147	4.03429	25.9234	2.72109	6.01621	7.09977
GMBNIAIB_01981	dorei.0	2523148	2022	+	pkn1	Serine/threonine-protein kinase pkn1	PUL40	GH33		46.2457	80.5338	60.3807	27.6147	40.2893	41.6788	81.5023	84.9909	72.0288	14.0064	74.3784	1564.68	201.699	90.1189	53.7343
GMBNIAIB_01982	dorei.0	2525417	3411	+	susC_66	TonB-dependent receptor SusC	PUL40	susC	susPair	136.628	110.633	106.597	100.59	129.492	113.094	91.5132	86.3397	93.4109	63.7704	85.3769	891.429	172.401	106.471	100.699
GMBNIAIB_01983	dorei.0	2528858	2037	+	unknown_01983	hypothetical protein	PUL40	susD	susPair	87.5148	59.217	67.8357	47.6176	71.5278	24.9625	43.4681	34.5353	51.3318	40.004	48.5656	429.134	81.7326	47.1163	54.4633
GMBNIAIB_01984	dorei.0	2530904	1500	+	xloA_3	Xylan 1%2C3-beta-xylosidase	PUL40	GH43_9		91.5017	92.2495	74.106	38.6574	70.6338	28.1876	46.3356	41.379	57.2241	43.8192	46.3325	462.582	86.3933	53.7282	64.2332
GMBNIAIB_01985	dorei.0	2532441	1608	+	unknown_01985	hypothetical protein	PUL40			106.264	89.2754	88.4748	51.8649	99.7859	34.5754	65.5069	54.4507	62.2879	66.4429	48.3388	430.805	100.571	65.2373	82.0886
GMBNIAIB_01986	dorei.0	2534241	2547	+	unknown_01986	hypothetical protein	PUL40			61.933	51.5654	67.2721	33.1685	82.4809	37.5844	65.3733	98.7202	123.457	29.5308	120.129	548.81	109.046	144.091	50.2265
GMBNIAIB_01987	dorei.0	2536850	1521	+	unknown_01987	hypothetical protein	PUL40	CE8		33.4814	59.7473	57.7386	18.1053	54.3455	59.0024	117.349	169.468	235.106	43.9146	226.766	946.826	108.835	286.915	61.1887
GMBNIAIB_01988	dorei.0	2538435	564	+	unknown_01988	hypothetical protein	PUL40			9.56153	11.2594	23.2256	11.5112	11.0968	19.3226	30.0428	41.6282	47.7886	10.3319	50.2609	183.87	30.309	75.1805	14.3954
GMBNIAIB_01989	dorei.0	2539069	933	+	unknown_01989	hypothetical protein	PUL40			12.7344	15.1803	16.4628	8.28189	24.1995	30.7904	35.6206	70.9285	107.846	13.9838	73.2042	217.972	29.4596	97.3851	25.389
GMBNIAIB_01990	dorei.0	2540057	3300	+	susC_67	TonB-dependent receptor SusC	PUL40	susC	susPair	33.9004	54.219	62.2015	39.5604	31.9952	64.3834	172.847	230.497	380.025	36.769	326.695	507.284	80.5888	457.031	69.7947
GMBNIAIB_01991	dorei.0	2543375	1689	+	unknown_01991	SusD-like protein	PUL40	susD	susPair	19.4769	17.221	10.8731	17.6494	14.9121	42.7711	78.0087	127.712	199.592	11.1221	183.528	197.484	44.9824	269.061	19.3465
GMBNIAIB_01992	dorei.0	2545149	3030	+	lacZ_8	Beta-galactosidase	PUL40	GH2		39.5061	34.2321	30.548	42.3956	36.9599	77.9719	127.383	247.841	318.828	41.3655	284.83	282.298	65.8947	400.647	59.0862
GMBNIAIB_01993	dorei.0	2548181	3369	+	lacZ_9	Beta-galactosidase	PUL40	GH2		61.7803	45.7682	66.0277	67.6453	47.1199	81.2833	194.858	303.744	440.656	47.8297	321.247	276.963	75.3725	491.548	72.3337
GMBNIAIB_01994	dorei.0	2551563	2385	+	unknown_01994	Alpha-xylosidase BoGH31A	PUL40	GH31		41.8714	52.1994	39.7067	33.7838	47.4229	61.2591	96.4922	129.842	172.163	55.2751	182.308	138.894	57.0285	247.767	51.9086
GMBNIAIB_01995	dorei.0	2553965	2001	+	unknown_01995	hypothetical protein	PUL40	CE7		49.0066	57.3909	71.7388	61.2362	66.829	98.3865	140.479	278.194	281.36	66.1301	268.139	184.739	119.064	342.253	81.8794
GMBNIAIB_01996	dorei.0	2556056	492	-	unknown_01996	hypothetical protein	PUL40			122.908	178.686	183.244	115.601	169.676	161.252	119.054	179.845	177.21	147.15	163.251	567.789	247.224	182.881	130.228
GMBNIAIB_01997	dorei.0	2556736	1614	+	unknown_01997	hypothetical protein	PUL40	PL10_2		62.8094	104.071	93.0377	61.9069	71.2897	73.4753	122.459	179.987	203.337	66.0965	180.227	2010	315.369	275.819	94.5234
GMBNIAIB_01998	dorei.0	2558371	1161	+	unknown_01998	hypothetical protein	PUL40			39.4202	42.925	34.7769	32.7682	62.8671	51.0499	56.8558	84.4457	97.7795	29.1671	107.986	776.31	118.129	112.937	28.8829
GMBNIAIB_01999	dorei.0	2559538	1728	+	rhgT_3	Rhamnogalacturonan acetylesterase RhgT	PUL40	CE12;CE8		79.4561	110.383	94.0827	89.2306	59.4966	98.2179	114.714	175.101	228.333	81.7783	237.272	2109.68	269.432	296.956	104.447
GMBNIAIB_02022	dorei.0	2592066	1542	-	unknown_02022	SusD-like protein	PUL41	susD	susPair	547.445	616.351	519.68	799.274	430.592	433.061	497.569	471.454	531.322	490.585	547.734	696.195	475.403	528.115	617.872
GMBNIAIB_02023	dorei.0	2593710	2865	-	susC_68	TonB-dependent receptor SusC	PUL41	susC	susPair	522.273	521.786	442.839	907.286	302.836	418.08	493.608	571.33	676.439	396.54	766.572	641.861	379.463	670.619	478.595
GMBNIAIB_02024	dorei.0	2596758	1497	-	unknown_02024	hypothetical protein	PUL41	susD	susPair	1.06515	1.57064	1.24544	1.25319	1.83987	1.27652	0.96806	0.819087	0.922354	1.70616	0.474976	1.12912	1.04673	0.564405	1.10281
GMBNIAIB_02025	dorei.0	2598267	2910	-	susC_69	TonB-dependent receptor SusC	PUL41	susC	susPair	1.37526	2.02654	1.60814	1.61781	2.37618	1.64842	2.47566	1.77198	1.58999	2.20368	3.07306	1.45835	1.77141	2.91913	1.90375
GMBNIAIB_02029	dorei.0	2604071	3129	+	susC_70	TonB-dependent receptor SusC	PUL42	susC	susPair	408.152	447.463	373.398	713.142	301.122	285.796	355.464	318.703	379.26	275.512	432.04	616.913	365.237	277.19	435.715
GMBNIAIB_02030	dorei.0	2607212	1497	+	unknown_02030	hypothetical protein	PUL42	susD	susPair	1.06515	1.57064	1.24544	1.25319	1.83987	1.27652	0.96806	0.819087	0.922354	1.70616	0.474976	1.12912	1.04673	0.564405	1.10281
GMBNIAIB_02031	dorei.0	2608892	3018	+	susC_71	TonB-dependent receptor SusC	PUL42	susC	susPair	1853.25	2156.52	1805.62	2866.24	1414.14	1394.49	1708.21	1699.89	1774.11	1600.07	1869.62	2363.41	1316	1723.48	2112.95
GMBNIAIB_02032	dorei.0	2611933	1587	+	unknown_02032	hypothetical protein	PUL42	susD	susPair	966.11	1186.11	935.082	1127.61	700.81	703.44	673.508	647.504	603.14	805.513	651.548	1207.16	599.975	567.808	1163.77
GMBNIAIB_02033	dorei.0	2613611	1254	+	hflX	GTPase HflX	PUL42			1082.35	1178.5	1142.74	1030.13	1112.64	1185.31	837.759	774.964	593.406	1039.93	572.944	988.51	732.701	591.181	1024.96
GMBNIAIB_02034	dorei.0	2614878	1986	+	unknown_02034	hypothetical protein	PUL42			1745.94	1621.96	1783.02	1913	1823.38	2011.4	1405.66	1193.03	1114.71	1641.16	1078.85	1919.25	1618.85	983.257	1652.31
GMBNIAIB_02035	dorei.0	2617007	1908	-	cocE	Cocaine esterase	PUL42			906.453	947.925	897.161	1200	849.076	1231.3	1146.76	820.736	751.444	1123.03	824.453	954.246	1088.85	614.248	954.106
GMBNIAIB_02036	dorei.0	2619054	1644	+	fumB	Fumarate hydratase class I%2C anaerobic	PUL42			3727.33	3327.25	3623.54	4514.97	3531.33	3753.89	3164.52	2218.54	2033.5	3708.59	2430.16	3597.52	3318.88	1684.86	3564.81
GMBNIAIB_02037	dorei.0	2620802	2154	+	unknown_02037	hypothetical protein	PUL42	GH89		503.707	399.65	444.802	364.784	418.379	361.122	465.98	530.954	537.068	351.162	627.6	425.703	438.7	659.155	386.554
GMBNIAIB_02163	dorei.0	2760243	1491	-	unknown_02163	hypothetical protein	PUL43	susD	susPair	87.3843	165.888	178.248	70.8351	159.211	210.475	191.428	257.26	280.904	211.51	296.343	163.752	262.043	339.647	190.161
GMBNIAIB_02164	dorei.0	2761754	3318	-	susC_72	TonB-dependent receptor SusC	PUL43	susC	susPair	225.704	274.39	268.315	209.15	241.117	275.584	306.049	346.571	352.263	284.486	358.48	289.555	363.509	414.876	299.337
GMBNIAIB_02165	dorei.0	2765127	1161	-	unknown_02165	hypothetical protein	PUL43			160.121	104.495	104.314	205.195	98.8376	130.941	184.674	206.157	237.981	102.051	285.706	153.195	183.593	254.847	140.233
GMBNIAIB_02166	dorei.0	2766354	603	-	sigL_2	ECF RNA polymerase sigma factor SigL	PUL43	TF		238.228	167.745	134.128	304.173	159.553	172.832	258.952	132.356	180.068	153.013	218.367	229.221	293.678	107.592	171.604
GMBNIAIB_02167	dorei.0	2767039	1665	-	xloA_4	Xylan 1%2C3-beta-xylosidase	PUL43	GH43_10		207.297	340.173	221.902	139.967	186.317	169.414	155.651	172.391	209.417	205.841	162.473	1526.54	416.67	223.043	206.33
GMBNIAIB_02168	dorei.0	2768717	1215	-	unknown_02168	hypothetical protein	PUL43			145.267	176.71	172.974	120.191	194.641	120.338	118.708	125.465	145.998	164.542	124.993	622.029	275.924	173.08	152.978
GMBNIAIB_02169	dorei.0	2770070	1620	-	pehX_6	Exo-poly-alpha-D-galacturonosidase	PUL43	GH28		294.054	375.642	290.85	226.654	292.475	215.525	202.444	179.864	185.448	292.923	185.211	1045.42	402.848	200.467	271.078
GMBNIAIB_02208	dorei.0	2815915	3222	+	susC_73	TonB-dependent receptor SusC	PUL44	susC	susPair	631.15	944.884	721.806	764.724	638.146	644.59	898.583	1542.04	1389.09	623.872	1731.86	972.937	587.184	1864.41	767.829
GMBNIAIB_02209	dorei.0	2819158	1509	+	unknown_02209	hypothetical protein	PUL44	susD	susPair	440.422	484.938	351.321	761.443	312.346	460.918	802.874	1656.96	1814.23	274.391	2056.38	402.147	436.817	2066.18	393.843
GMBNIAIB_02211	dorei.0	2822396	1893	+	rhgT_4	Rhamnogalacturonan acetylesterase RhgT	PUL45	CE12;CE4		279.952	350.074	297.211	227.817	361.92	518.968	585.726	1334.29	1474.65	269.009	1564.41	344.265	325.696	1992.54	238.079
GMBNIAIB_02212	dorei.0	2824464	591	+	sigL_3	ECF RNA polymerase sigma factor SigL	PUL45	TF		148.59	219.147	163.029	179.358	156.101	194.322	147.088	200.253	224.486	135.611	255.37	226.181	157.84	238.069	151.84
GMBNIAIB_02213	dorei.0	2825126	1014	+	unknown_02213	hypothetical protein	PUL45			385.111	441.788	450.55	346.143	412.67	397.168	518.843	963.565	1196.51	260.065	1061.91	481.939	396.797	1307.11	355.719
GMBNIAIB_02214	dorei.0	2826389	3321	+	susC_74	TonB-dependent receptor SusC	PUL45	susC	susPair	165.5	197.015	183.946	59.6355	158.947	107.841	153.573	227.149	237.274	115.846	255.173	221.035	141.571	292.084	167.298
GMBNIAIB_02215	dorei.0	2829723	1689	+	unknown_02215	SusD-like protein	PUL45	susD	susPair	82.5488	104.684	101.754	21.9979	123.785	94.0505	174.756	480.646	541.89	59.435	585.912	106.452	87.9991	730.035	77.1458
GMBNIAIB_02216	dorei.0	2831429	1677	+	unknown_02216	hypothetical protein	PUL45	GH165		231.061	183.573	235.572	268.61	235.599	336.377	708.663	2378.02	2546.4	179.082	2596.16	171.338	326.748	3175.7	216.444
GMBNIAIB_02348	dorei.0	2986287	1338	-	pehX_7	Exo-poly-alpha-D-galacturonosidase	PUL46	GH28		19.235	83.6834	32.0564	14.1331	9.54232	42.8025	48.4464	128.44	137.479	30.8577	141.403	67.4276	25.9677	169.857	25.9831
GMBNIAIB_02349	dorei.0	2988030	3261	+	susC_75	TonB-dependent receptor SusC	PUL46	susC	susPair	28.2714	30.8068	34.8356	32.203	58.7586	41.7041	79.8439	137.934	154.302	13.9832	160.042	44.6619	39.7547	201.082	27.2921
GMBNIAIB_02350	dorei.0	2991306	1650	+	unknown_02350	SusD-like protein	PUL46	susD	susPair	26.8435	36.5247	30.83	28.4132	40.3882	29.0167	44.3219	59.9406	73.8834	26.8475	67.2373	40.2969	26.0433	88.2688	32.9594
GMBNIAIB_02351	dorei.0	2993085	2337	+	unknown_02351	Beta-galactosidase BoGH2A	PUL46	GH2		61.1905	43.2549	42.1364	43.8031	52.4342	47.451	46.1543	70.544	101.86	43.1186	78.2157	43.3915	47.0056	108.824	41.2736
GMBNIAIB_02371	dorei.0	3023162	1749	-	unknown_02371	hypothetical protein	PUL47	GH123		530.716	447.7	504.535	404.841	461.757	262.399	266.564	184.303	191.45	335.607	184.689	484.008	382.523	146.331	466.698
GMBNIAIB_02372	dorei.0	3025044	996	+	resA_6	Thiol-disulfide oxidoreductase ResA	PUL47			278.369	312.021	289.884	269.773	338.324	229.346	215.599	165.815	170.006	280.491	164.925	303.286	241.398	142.093	244.29
GMBNIAIB_02373	dorei.0	3026132	1155	-	dctA	Aerobic C4-dicarboxylate transport protein	PUL47	transporter		202.616	179.084	203.046	230.3	197.561	149.186	182.35	144.473	165.904	167.268	186.154	170.179	189.024	143.533	167.085
GMBNIAIB_02374	dorei.0	3027522	1614	-	unknown_02374	hypothetical protein	PUL47	susD	susPair	120.055	90.6479	100.34	38.5902	98.2375	28.1313	63.4085	108.616	126.944	42.2499	146.437	109.667	54.3497	144.849	67.3768
GMBNIAIB_02375	dorei.0	3029155	3417	-	susC_76	TonB-dependent receptor SusC	PUL47	susC	susPair	211.236	272.354	287.114	78.1378	269.81	97.7032	225.932	419.047	465.454	104.732	506.822	298.374	113.8	569.168	154.63
GMBNIAIB_02376	dorei.0	3032722	927	-	unknown_02376	hypothetical protein	PUL47			154.088	221.475	287.835	154.857	255.406	130.746	191.701	343.151	399.482	93.1958	404.097	244.241	134.81	444.454	128.58
GMBNIAIB_02377	dorei.0	3033874	1251	+	pgk	Phosphoglycerate kinase	PUL47			5023.44	4662.52	4804.74	7018.1	4689.64	3244.06	4307.91	2776.99	2596.99	4184.97	3024.17	3873.76	4817.57	1752.29	4828.55
GMBNIAIB_02378	dorei.0	3035210	1215	-	unknown_02378	hypothetical protein	PUL47			581.343	637.556	540.442	534.014	488.543	389.609	507.67	407.299	414.28	456.021	442.011	724.371	434.876	405.814	548.667
GMBNIAIB_02379	dorei.0	3036611	2367	-	exo I_4	Beta-hexosaminidase	PUL47	GH20		964.928	1040.64	1047.22	868.036	1033.15	812.124	635.726	596.755	535.746	883.683	601.129	1058.06	783.733	547.98	852.635
GMBNIAIB_02387	dorei.0	3047650	1929	+	unknown_02387	Retaining alpha-galactosidase	PUL48	GH97		37.4448	24.8133	26.7239	28.9569	21.4618	34.5892	53.8227	73.3017	72.2651	18.3385	70.9008	23.9179	46.2312	81.6933	36.2983
GMBNIAIB_02388	dorei.0	3049612	3102	+	susC_77	TonB-dependent receptor SusC	PUL48	susC	susPair	34.6489	56.0473	52.1693	36.2184	75.7159	82.8295	164.264	301.761	286.887	68.2253	260.225	49.2998	80.8319	345.718	82.6209
GMBNIAIB_02389	dorei.0	3052743	1635	+	unknown_02389	SusD-like protein	PUL48	susD	susPair	21.5283	27.3646	25.0351	16.994	30.0865	33.6788	57.7534	81.2865	119.352	23.2891	89.1899	26.8896	25.123	132.193	27.8243
GMBNIAIB_02390	dorei.0	3054471	2010	+	unknown_02390	hypothetical protein	PUL48			88.1499	104.302	118.217	74.6343	115.042	115.369	97.8712	128.77	126.759	74.9549	127.221	108.638	69.427	156.905	92.2908
GMBNIAIB_02391	dorei.0	3056488	1479	+	unknown_02391	hypothetical protein	PUL48			66.5384	65.6297	66.7451	59.326	54.0032	58.6985	51.2045	72.0413	68.5306	76.0934	70.3967	79.7432	50.498	92.7137	57.0359
GMBNIAIB_02392	dorei.0	3057973	1977	+	unknown_02392	Retaining alpha-galactosidase	PUL48	GH97		66.5755	72.6588	56.4847	61.0674	62.8631	64.5547	76.4085	90.4363	107.558	37.47	93.0244	64.2973	62.5665	114.522	66.3165
GMBNIAIB_02413	dorei.0	3077948	3531	+	susC_78	TonB-dependent receptor SusC	PUL49	susC	susPair	508.124	994.181	1454.62	924.364	1193.15	3342.8	8440.63	26483.3	27693.2	1153.04	32423.3	715.863	2143.78	34210.5	881.987
GMBNIAIB_02414	dorei.0	3081489	1485	+	unknown_02414	hypothetical protein	PUL49	susD	susPair	169.182	306.93	550.658	347	492.252	1380.06	3183.61	11791.3	10404.5	475.394	12884.2	305.315	893.89	14260.9	388.477
GMBNIAIB_02417	dorei.0	3086260	1815	+	cbgA	Beta-galactosidase	PUL50	GH2		37.221	38.6898	34.0254	36.9205	26.3748	41.1095	48.9865	77.2809	75.0505	33.505	76.1222	39.2763	28.4801	104.514	32.9247
GMBNIAIB_02418	dorei.0	3088080	1134	+	mro_2	Aldose 1-epimerase	PUL50			18.3227	22.2585	23.4876	13.5893	17.5305	28.1033	43.0078	66.1605	81.7371	22.0848	77.7271	26.0225	20.7456	91.0703	35.7847
GMBNIAIB_02419	dorei.0	3089396	3951	+	todS_18	Sensor histidine kinase TodS	PUL50	SHK		161.928	130.671	156.981	163.306	159.401	107.354	165.696	163.993	189.818	144.278	161.669	168.304	155.614	174	152.48
GMBNIAIB_02420	dorei.0	3093663	3000	+	susC_79	TonB-dependent receptor SusC	PUL50	susC	susPair	70.0092	60.7025	75.3095	27.6797	60.2104	21.7872	34.9786	35.606	36.5848	22.1992	31.1871	72.5495	34.4283	40.8844	50.2351
GMBNIAIB_02421	dorei.0	3096684	1590	+	unknown_02421	SusD-like protein	PUL50	susD	susPair	58.6577	57.4431	60.0145	17.2925	57.4358	14.8709	26.8416	29.4435	42.4629	24.4332	33.3985	67.3482	24.7507	40.086	36.8232
GMBNIAIB_02422	dorei.0	3098353	2634	+	xloA_5	Xylan 1%2C3-beta-xylosidase	PUL50	GH43_31		52.0317	43.1872	44.3272	22.3371	44.2587	15.4129	31.139	42.77	52.9523	22.9104	55.0325	40.4241	27.5117	64.2735	35.7213
GMBNIAIB_02423	dorei.0	3100995	969	+	arbA_1	Extracellular exo-alpha-(1->5)-L-arabinofuranosidase ArbA	PUL50	GH43_31		18.5927	10.4525	14.9838	5.83353	12.1789	8.36853	12.1674	16.3233	19.7828	8.3423	20.9588	20.2188	10.6687	24.8818	12.0472
GMBNIAIB_02424	dorei.0	3101960	1002	+	arbA_2	Extracellular exo-alpha-(1->5)-L-arabinofuranosidase ArbA	PUL50	GH43_3		23.2207	17.2304	19.9212	11.355	16.0719	9.64391	16.0011	25.464	29.347	7.07655	32.8451	17.4387	11.9428	34.6109	15.4222
GMBNIAIB_02790	dorei.0	3474319	1983	-	unknown_02790	hypothetical protein	PUL51	susD	susPair	177.282	152.063	184.481	54.4862	147.794	46.0995	70.145	65.4545	91.2725	75.8018	65.6746	164.164	92.9016	76.4847	96.5953
GMBNIAIB_02791	dorei.0	3476318	3243	-	susC_80	TonB-dependent receptor SusC	PUL51	susC	susPair	301.03	281.937	325.931	98.8097	315.73	132.656	129.647	148.626	204.245	157.411	139.328	352.952	180.891	179.043	178.812
GMBNIAIB_02804	dorei.0	3493767	3141	+	susC_81	TonB-dependent receptor SusC	PUL52	susC	susPair	447.953	265.954	364.972	158.987	264.14	144.092	172.559	96.4248	147.938	220.914	116.575	273.197	203.352	106.457	97.2508
GMBNIAIB_02805	dorei.0	3496926	1674	+	unknown_02805	SusD-like protein	PUL52	susD	susPair	322.614	171.7	240.717	89.044	208.198	61.0508	107.353	39.1431	82.136	146.763	53.0693	170.721	124.768	51.5214	63.3839
GMBNIAIB_02842	dorei.0	3523791	777	+	unknown_02842	Keratan-sulfate endo-1%2C4-beta-galactosidase	PUL53	GH16		1748.97	1683.48	1605.4	789.78	1285.97	518.512	660.115	365.299	491.489	858.272	279.966	1669.22	783.65	311.749	1177.02
GMBNIAIB_02843	dorei.0	3524636	3042	+	susC_82	TonB-dependent receptor SusC	PUL53	susC	susPair	6684.24	4200.36	6135.93	2359.56	4861.35	1085.88	2002.33	995.321	1659.95	2657.96	723.726	5260.58	2540.65	1005.37	3988.58
GMBNIAIB_02844	dorei.0	3527699	1620	+	unknown_02844	SusD-like protein	PUL53	susD	susPair	4201.15	2790.34	3359.76	1280.04	3013.96	387.161	941.764	454.685	774.808	1331.75	356.619	3123.67	1413.77	415.961	2373.27
GMBNIAIB_02954	dorei.0	3618158	951	+	susC_83	TonB-dependent receptor SusC	PUL54	susC		100.748	52.0226	67.0435	94.4032	85.1009	117.265	315.881	1169.8	784.389	37.346	1659.35	50.4758	96.2879	1612.78	63.8956
GMBNIAIB_02955	dorei.0	3619141	2271	+	susC_84	TonB-dependent receptor SusC	PUL54	susC	susPair	203.244	156.052	262.504	254.908	208.737	614.045	1297.08	6497.78	4347.02	289.49	7616.86	146.215	420.115	7939.32	249.639
GMBNIAIB_02956	dorei.0	3621423	1422	+	unknown_02956	hypothetical protein	PUL54	susD	susPair	268.09	494.012	1126.24	487.803	2133.44	4252.44	7940.55	54147.8	33879.5	840.92	57198.2	242.705	2163.29	56196	523.243
GMBNIAIB_02969	dorei.0	3637038	1515	-	unknown_02969	hypothetical protein	PUL55	susD	susPair	72.9937	104.929	107.498	74.5844	83.9261	145.261	257.92	462.896	628.563	129.841	643.368	118.195	140.738	754.549	110.632
GMBNIAIB_02970	dorei.0	3638571	3390	-	susC_85	TonB-dependent receptor SusC	PUL55	susC	susPair	150.71	269.786	301.417	174.203	184.282	315.32	390.304	718.61	811.08	218.042	836.145	243.462	299.82	1087.54	241.232
GMBNIAIB_03091	dorei.0	3763366	1731	-	unknown_03091	hypothetical protein	PUL56	susD	susPair	280.741	286.439	304.173	241.244	297.583	222.814	257.173	267.249	260.117	270.541	270.126	292.517	296.32	272.303	311.95
GMBNIAIB_03092	dorei.0	3765120	3162	-	susC_86	TonB-dependent receptor SusC	PUL56	susC	susPair	223.527	302.268	339.027	122.989	330.458	197.784	252.028	366.954	397.811	237.193	409.828	403.969	241.277	504.53	220.175
GMBNIAIB_03409	dorei.0	4110374	2625	+	lacZ_11	Beta-galactosidase	PUL57	GH2		126.054	1258.61	178.541	115.437	143.665	178.231	320.713	1060.71	1103.73	78.1077	1018.98	28720.6	113.12	1266.26	163.056
GMBNIAIB_03410	dorei.0	4113125	4404	+	tmoS_11	Sensor histidine kinase TmoS	PUL57	SHK		709.925	646.614	640.102	628.027	689.851	471.817	495.403	391.517	411.731	471.351	383.35	2632.06	586.028	382.214	640.636
GMBNIAIB_03411	dorei.0	4117691	888	+	unknown_03411	hypothetical protein	PUL57			26.2127	18.8475	18.8378	19.4784	9.53591	9.50301	32.8876	54.0355	54.2269	10.2912	61.5813	509.917	22.2532	76.1377	21.9429
GMBNIAIB_03412	dorei.0	4118608	3318	+	susC_88	TonB-dependent receptor SusC	PUL57	susC	susPair	169.081	641.153	154.555	92.8687	187.801	175.432	197.939	274.506	389.391	123.326	334.064	20556.2	123.48	480.772	212.489
GMBNIAIB_03413	dorei.0	4121934	2022	+	unknown_03413	hypothetical protein	PUL57	susD	susPair	166.216	826.511	226.341	134.967	152.965	213.251	290.578	517.718	835.272	195.231	631.625	32088.6	244.517	810.717	183.976
GMBNIAIB_03414	dorei.0	4124113	1695	+	unknown_03414	Thermophilic serine proteinase	PUL57			71.7565	182.293	50.8887	39.4274	47.6882	86.0388	139.803	169.395	296.323	22.0883	271.328	4789.1	43.2501	289.155	69.9717
GMBNIAIB_03415	dorei.0	4126173	1734	+	unknown_03415	hypothetical protein	PUL57	PL1_2		178.569	933.568	203.511	221.569	174.966	201.709	346.392	656.761	827.862	195.512	636.853	24374	207.994	968.814	225.04
GMBNIAIB_03416	dorei.0	4127967	633	+	unknown_03416	hypothetical protein	PUL57			86.2439	307.617	132.493	105.562	171.95	207.05	257.044	396.474	464.598	76.5472	487.968	11708.8	61.6002	578.328	137.832
GMBNIAIB_03417	dorei.0	4128799	1683	+	unknown_03417	hypothetical protein	PUL57	PL1_2		186.045	261.636	171.422	236.259	198.61	350.748	296.517	295.873	217.609	278.895	249.649	4509.94	288.028	267.136	266.667
GMBNIAIB_03418	dorei.0	4130483	3087	+	unknown_03418	hypothetical protein	PUL57			316.428	487.74	314.797	475.425	308.236	535.571	434.753	470.205	385.384	434.801	414.589	7557.58	413.243	418.048	438.182
GMBNIAIB_03419	dorei.0	4133756	555	+	sigM_2	ECF RNA polymerase sigma factor SigM	PUL57	TF		91.6091	643.603	100.111	165.621	56.9617	158.026	130.345	135.909	102.354	116.233	143.868	9931.64	153.17	101.23	84.0943
GMBNIAIB_03420	dorei.0	4134359	285	+	unknown_03420	hypothetical protein	PUL57			43.9434	238.903	76.2914	89.4605	50.2223	55.342	37.9491	64.109	42.1031	40.9944	65.5727	5557.04	65.148	77.7718	52.8011
GMBNIAIB_03421	dorei.0	4134678	3102	+	susC_89	TonB-dependent receptor SusC	PUL57	susC	susPair	510.856	4882.13	696.183	607.35	675.493	587.865	681.663	749.727	800.801	536.707	785.79	106329	684.684	929.46	621.948
GMBNIAIB_03422	dorei.0	4137802	1797	+	unknown_03422	SusD-like protein	PUL57	susD	susPair	542.167	8646.67	874.183	650.174	695.831	562.715	844.233	854.32	895.655	711.72	1098.93	138795	855.177	1100.28	885.048
GMBNIAIB_03423	dorei.0	4140143	3159	+	susC_90	TonB-dependent receptor SusC	PUL59	susC	susPair	207.274	5311.59	526.519	510.558	355.455	807.221	1708.04	3167.52	2942.53	457.507	3705.75	53062.1	528.999	4627.08	1070.09
GMBNIAIB_03424	dorei.0	4143325	1776	+	unknown_03424	SusD-like protein	PUL59	susD	susPair	124.822	1824.78	165.787	68.8495	194.613	279.697	371.775	1152.37	1117.93	120.592	1511.62	31954.4	187.914	1946.47	138.609
GMBNIAIB_03832	dorei.0	4587884	3600	+	susC_91	TonB-dependent receptor SusC	PUL60	susC	susPair	1303.6	1237.95	1528.41	1154.44	1377.78	1282.2	2417.25	7736.08	7606.17	890.83	8773.03	1609.92	1122.05	10884.3	949.655
GMBNIAIB_03833	dorei.0	4591495	1626	+	unknown_03833	hypothetical protein	PUL60	susD	susPair	382.175	278.747	328.697	225.112	285.512	180.07	341.996	1032.26	853.767	188.943	1083.31	436.417	215.532	1262.02	250.987
GMBNIAIB_04192	dorei.0	4987485	2517	-	unknown_04192	hypothetical protein	PUL61	GH95		31.7254	30.1362	23.5526	9.05749	23.143	17.8245	35.7212	66.6286	89.2219	13.9984	99.0689	29.6507	19.5356	122.771	24.8872
GMBNIAIB_04193	dorei.0	4990143	1989	-	unknown_04193	hypothetical protein	PUL61	susD	susPair	35.417	39.9066	32.6902	16.0219	36.8169	13.4343	56.6593	96.2084	164.861	14.6986	165.604	31.861	27.1235	214.298	27.612
GMBNIAIB_04194	dorei.0	4992145	3510	-	susC_92	TonB-dependent receptor SusC	PUL61	susC	susPair	89.1669	65.5429	87.7422	30.5846	77.1883	36.4586	200.795	455.618	612.549	21.5562	681.145	99.5553	78.3681	812.644	85.3122
GMBNIAIB_04753	dorei.0	5565929	1590	-	unknown_04753	hypothetical protein	PUL62	susD	susPair	50.766	65.386	65.2646	37.5486	71.7954	58.2731	110.449	259.531	272.81	36.7625	354.38	89.2274	60.6588	383.948	36.0036
GMBNIAIB_04754	dorei.0	5567534	3738	-	susC_93	TonB-dependent receptor SusC	PUL62	susC	susPair	96.4783	74.5233	94.3575	39.7456	103.291	55.4768	85.1245	202.893	229.208	74.6387	250.97	140.435	89.9916	296.505	57.7831

## Sheet: Supp. Table 10
Organism.Name	Organism.Groups	Strain	BioSample	BioProject	Assembly	rRNA sequence link	Probe sequences link	Number of 16S probes	Number of 23S probes	Level	Size.Mb.	GC.	Replicons	WGS	Scaffolds	CDS	Release.Date	GenBank.FTP	RefSeq.FTP
Pseudomonas fluorescens F113	Bacteria;Proteobacteria;Gammaproteobacteria	F113	SAMN02604099	PRJNA76715	GCA_000237065.1	https://github.com/hym0405/RNaseH_depletion/blob/master/representative_genomes_RefSeq/rRNA_sequence/GCA_000237065.1.rRNA.fa	https://github.com/hym0405/RNaseH_depletion/blob/master/representative_genomes_RefSeq/probe_sequence/GCA_000237065.1.probe.tsv	30	57	Complete	6.84583	60.8	chromosome:NC_016830.1/CP003150.1		1	5946	2011-12-09T00:00:00Z	ftp://ftp.ncbi.nlm.nih.gov/genomes/all/GCA/000/237/065/GCA_000237065.1_ASM23706v1	ftp://ftp.ncbi.nlm.nih.gov/genomes/all/GCF/000/237/065/GCF_000237065.1_ASM23706v1
Clostridium perfringens ATCC 13124	Bacteria;Terrabacteria group;Firmicutes	ATCC 13124	SAMN02604008	PRJNA304	GCA_000013285.1	https://github.com/hym0405/RNaseH_depletion/blob/master/representative_genomes_RefSeq/rRNA_sequence/GCA_000013285.1.rRNA.fa	https://github.com/hym0405/RNaseH_depletion/blob/master/representative_genomes_RefSeq/probe_sequence/GCA_000013285.1.probe.tsv	30	58	Complete	3.25668	28.4	chromosome:NC_008261.1/CP000246.1		1	2801	2006-07-25T00:00:00Z	ftp://ftp.ncbi.nlm.nih.gov/genomes/all/GCA/000/013/285/GCA_000013285.1_ASM1328v1	ftp://ftp.ncbi.nlm.nih.gov/genomes/all/GCF/000/013/285/GCF_000013285.1_ASM1328v1
Mycobacterium avium subsp. paratuberculosis K-10	Bacteria;Terrabacteria group;Actinobacteria	K-10	SAMN02604086	PRJNA91	GCA_000007865.1	https://github.com/hym0405/RNaseH_depletion/blob/master/representative_genomes_RefSeq/rRNA_sequence/GCA_000007865.1.rRNA.fa	https://github.com/hym0405/RNaseH_depletion/blob/master/representative_genomes_RefSeq/probe_sequence/GCA_000007865.1.probe.tsv	30	62	Complete	4.82978	69.3	chromosome:NC_002944.2/AE016958.1		1	4311	2001-12-27T00:00:00Z	ftp://ftp.ncbi.nlm.nih.gov/genomes/all/GCA/000/007/865/GCA_000007865.1_ASM786v1	ftp://ftp.ncbi.nlm.nih.gov/genomes/all/GCF/000/007/865/GCF_000007865.1_ASM786v1
Tropheryma whipplei str. Twist	Bacteria;Terrabacteria group;Actinobacteria	Twist	SAMN02603248	PRJNA95	GCA_000007485.1	https://github.com/hym0405/RNaseH_depletion/blob/master/representative_genomes_RefSeq/rRNA_sequence/GCA_000007485.1.rRNA.fa	https://github.com/hym0405/RNaseH_depletion/blob/master/representative_genomes_RefSeq/probe_sequence/GCA_000007485.1.probe.tsv	30	61	Complete	0.927303	46.3	chromosome:NC_004572.3/AE014184.1		1	852	2003-02-24T00:00:00Z	ftp://ftp.ncbi.nlm.nih.gov/genomes/all/GCA/000/007/485/GCA_000007485.1_ASM748v1	ftp://ftp.ncbi.nlm.nih.gov/genomes/all/GCF/000/007/485/GCF_000007485.1_ASM748v1
Buchnera aphidicola str. Sg (Schizaphis graminum)	Bacteria;Proteobacteria;Gammaproteobacteria	Sg	SAMN02604269	PRJNA312	GCA_000007365.1	https://github.com/hym0405/RNaseH_depletion/blob/master/representative_genomes_RefSeq/rRNA_sequence/GCA_000007365.1.rRNA.fa	https://github.com/hym0405/RNaseH_depletion/blob/master/representative_genomes_RefSeq/probe_sequence/GCA_000007365.1.probe.tsv	30	58	Complete	0.641454	25.3	chromosome:NC_004061.1/AE013218.1		1	560	2002-06-10T00:00:00Z	ftp://ftp.ncbi.nlm.nih.gov/genomes/all/GCA/000/007/365/GCA_000007365.1_ASM736v1	ftp://ftp.ncbi.nlm.nih.gov/genomes/all/GCF/000/007/365/GCF_000007365.1_ASM736v1
Xylella fastidiosa 9a5c	Bacteria;Proteobacteria;Gammaproteobacteria	9a5c	SAMN02603773	PRJNA271	GCA_000006725.1	https://github.com/hym0405/RNaseH_depletion/blob/master/representative_genomes_RefSeq/rRNA_sequence/GCA_000006725.1.rRNA.fa	https://github.com/hym0405/RNaseH_depletion/blob/master/representative_genomes_RefSeq/probe_sequence/GCA_000006725.1.probe.tsv	30	57	Complete	2.73175	52.6433	chromosome:NC_002488.3/AE003849.1; plasmid pXF1.3:NC_002489.3/AE003850.3; plasmid pXF51:NC_002490.1/AE003851.1		3	2379	2000-06-02T00:00:00Z	ftp://ftp.ncbi.nlm.nih.gov/genomes/all/GCA/000/006/725/GCA_000006725.1_ASM672v1	ftp://ftp.ncbi.nlm.nih.gov/genomes/all/GCF/000/006/725/GCF_000006725.1_ASM672v1
Pseudomonas putida	Bacteria;Proteobacteria;Gammaproteobacteria	PA14H7	SAMN03198226	PRJNA236584	GCA_000800615.1	https://github.com/hym0405/RNaseH_depletion/blob/master/representative_genomes_RefSeq/rRNA_sequence/GCA_000800615.1.rRNA.fa	https://github.com/hym0405/RNaseH_depletion/blob/master/representative_genomes_RefSeq/probe_sequence/GCA_000800615.1.probe.tsv	30	57	Scaffold	5.87875	62.3		JBOP01	7	5220	2014-12-10T00:00:00Z	ftp://ftp.ncbi.nlm.nih.gov/genomes/all/GCA/000/800/615/GCA_000800615.1_PseuPA14H7	ftp://ftp.ncbi.nlm.nih.gov/genomes/all/GCF/000/800/615/GCF_000800615.1_PseuPA14H7
Histophilus somni 2336	Bacteria;Proteobacteria;Gammaproteobacteria	2336	SAMN02598524	PRJNA388	GCA_000019405.1	https://github.com/hym0405/RNaseH_depletion/blob/master/representative_genomes_RefSeq/rRNA_sequence/GCA_000019405.1.rRNA.fa	https://github.com/hym0405/RNaseH_depletion/blob/master/representative_genomes_RefSeq/probe_sequence/GCA_000019405.1.probe.tsv	30	59	Complete	2.26386	37.4	chromosome:NC_010519.1/CP000947.1		1	1984	2008-02-26T00:00:00Z	ftp://ftp.ncbi.nlm.nih.gov/genomes/all/GCA/000/019/405/GCA_000019405.1_ASM1940v1	ftp://ftp.ncbi.nlm.nih.gov/genomes/all/GCF/000/019/405/GCF_000019405.1_ASM1940v1
Vibrio vulnificus	Bacteria;Proteobacteria;Gammaproteobacteria	CECT 4999	SAMN04457466	PRJNA312018	GCA_002215135.1	https://github.com/hym0405/RNaseH_depletion/blob/master/representative_genomes_RefSeq/rRNA_sequence/GCA_002215135.1.rRNA.fa	https://github.com/hym0405/RNaseH_depletion/blob/master/representative_genomes_RefSeq/probe_sequence/GCA_002215135.1.probe.tsv	30	57	Complete	5.16313	46.5303	chromosome I:NZ_CP014636.1/CP014636.1; chromosome II:NZ_CP014637.1/CP014637.1; plasmid pR99:NZ_CP014638.1/CP014638.1		3	4516	2017-07-06T00:00:00Z	ftp://ftp.ncbi.nlm.nih.gov/genomes/all/GCA/002/215/135/GCA_002215135.1_ASM221513v1	ftp://ftp.ncbi.nlm.nih.gov/genomes/all/GCF/002/215/135/GCF_002215135.1_ASM221513v1
Mycoplasma hyopneumoniae J	Bacteria;Terrabacteria group;Tenericutes	J	SAMN02603526	PRJNA10675	GCA_000008205.1	https://github.com/hym0405/RNaseH_depletion/blob/master/representative_genomes_RefSeq/rRNA_sequence/GCA_000008205.1.rRNA.fa	https://github.com/hym0405/RNaseH_depletion/blob/master/representative_genomes_RefSeq/probe_sequence/GCA_000008205.1.probe.tsv	30	57	Complete	0.897405	28.5	chromosome:NC_007295.1/AE017243.1		1	666	2005-08-05T00:00:00Z	ftp://ftp.ncbi.nlm.nih.gov/genomes/all/GCA/000/008/205/GCA_000008205.1_ASM820v1	ftp://ftp.ncbi.nlm.nih.gov/genomes/all/GCF/000/008/205/GCF_000008205.1_ASM820v1
Chlorobium phaeobacteroides DSM 266	Bacteria;FCB group;Bacteroidetes/Chlorobi group	DSM 266	SAMN02598273	PRJNA12609	GCA_000015125.1	https://github.com/hym0405/RNaseH_depletion/blob/master/representative_genomes_RefSeq/rRNA_sequence/GCA_000015125.1.rRNA.fa	https://github.com/hym0405/RNaseH_depletion/blob/master/representative_genomes_RefSeq/probe_sequence/GCA_000015125.1.probe.tsv	29	58	Complete	3.1339	48.4	chromosome:NC_008639.1/CP000492.1		1	2744	2006-12-11T00:00:00Z	ftp://ftp.ncbi.nlm.nih.gov/genomes/all/GCA/000/015/125/GCA_000015125.1_ASM1512v1	ftp://ftp.ncbi.nlm.nih.gov/genomes/all/GCF/000/015/125/GCF_000015125.1_ASM1512v1
Paenarthrobacter aurescens TC1	Bacteria;Terrabacteria group;Actinobacteria	TC1	SAMN02604022	PRJNA12512	GCA_000014925.1	https://github.com/hym0405/RNaseH_depletion/blob/master/representative_genomes_RefSeq/rRNA_sequence/GCA_000014925.1.rRNA.fa	https://github.com/hym0405/RNaseH_depletion/blob/master/representative_genomes_RefSeq/probe_sequence/GCA_000014925.1.probe.tsv	30	62	Complete	5.22665	62.3869	chromosome:NC_008711.1/CP000474.1; plasmid TC1:NC_008712.1/CP000475.1; plasmid TC2:NC_008713.1/CP000476.1		3	4662	2006-12-26T00:00:00Z	ftp://ftp.ncbi.nlm.nih.gov/genomes/all/GCA/000/014/925/GCA_000014925.1_ASM1492v1	ftp://ftp.ncbi.nlm.nih.gov/genomes/all/GCF/000/014/925/GCF_000014925.1_ASM1492v1
Acinetobacter baumannii	Bacteria;Proteobacteria;Gammaproteobacteria	AB030	SAMN02940899	PRJNA256157	GCA_000746645.1	https://github.com/hym0405/RNaseH_depletion/blob/master/representative_genomes_RefSeq/rRNA_sequence/GCA_000746645.1.rRNA.fa	https://github.com/hym0405/RNaseH_depletion/blob/master/representative_genomes_RefSeq/probe_sequence/GCA_000746645.1.probe.tsv	30	57	Complete	4.33579	39	chromosome:NZ_CP009257.1/CP009257.1		1	3953	2014-08-29T00:00:00Z	ftp://ftp.ncbi.nlm.nih.gov/genomes/all/GCA/000/746/645/GCA_000746645.1_ASM74664v1	ftp://ftp.ncbi.nlm.nih.gov/genomes/all/GCF/000/746/645/GCF_000746645.1_ASM74664v1
Anaplasma marginale str. Florida	Bacteria;Proteobacteria;Alphaproteobacteria	Florida	SAMN02604306	PRJNA16369	GCA_000020305.1	https://github.com/hym0405/RNaseH_depletion/blob/master/representative_genomes_RefSeq/rRNA_sequence/GCA_000020305.1.rRNA.fa	https://github.com/hym0405/RNaseH_depletion/blob/master/representative_genomes_RefSeq/probe_sequence/GCA_000020305.1.probe.tsv	29	55	Complete	1.20243	49.8	chromosome:NC_012026.1/CP001079.1		1	959	2009-02-03T00:00:00Z	ftp://ftp.ncbi.nlm.nih.gov/genomes/all/GCA/000/020/305/GCA_000020305.1_ASM2030v1	ftp://ftp.ncbi.nlm.nih.gov/genomes/all/GCF/000/020/305/GCF_000020305.1_ASM2030v1
Bacillus licheniformis DSM 13 = ATCC 14580	Bacteria;Terrabacteria group;Firmicutes	ATCC 14580; DSM 13	SAMN02603685	PRJNA12388	GCA_000011645.1	https://github.com/hym0405/RNaseH_depletion/blob/master/representative_genomes_RefSeq/rRNA_sequence/GCA_000011645.1.rRNA.fa	https://github.com/hym0405/RNaseH_depletion/blob/master/representative_genomes_RefSeq/probe_sequence/GCA_000011645.1.probe.tsv	30	58	Complete	4.2226	46.2	chromosome:NC_006270.3/CP000002.3		1	4219	2004-09-14T00:00:00Z	ftp://ftp.ncbi.nlm.nih.gov/genomes/all/GCA/000/011/645/GCA_000011645.1_ASM1164v1	ftp://ftp.ncbi.nlm.nih.gov/genomes/all/GCF/000/011/645/GCF_000011645.1_ASM1164v1
Streptococcus thermophilus JIM 8232	Bacteria;Terrabacteria group;Firmicutes	JIM 8232	SAMEA2272807	PRJEA68521	GCA_000253395.1	https://github.com/hym0405/RNaseH_depletion/blob/master/representative_genomes_RefSeq/rRNA_sequence/GCA_000253395.1.rRNA.fa	https://github.com/hym0405/RNaseH_depletion/blob/master/representative_genomes_RefSeq/probe_sequence/GCA_000253395.1.probe.tsv	30	57	Complete	1.9299	38.9	chromosome:NC_017581.1/FR875178.1		1	1748	2011-07-04T00:00:00Z	ftp://ftp.ncbi.nlm.nih.gov/genomes/all/GCA/000/253/395/GCA_000253395.1_ASM25339v1	ftp://ftp.ncbi.nlm.nih.gov/genomes/all/GCF/000/253/395/GCF_000253395.1_ASM25339v1
Wolbachia endosymbiont strain TRS of Brugia malayi	Bacteria;Proteobacteria;Alphaproteobacteria		SAMN02603678	PRJNA12475	GCA_000008385.1	https://github.com/hym0405/RNaseH_depletion/blob/master/representative_genomes_RefSeq/rRNA_sequence/GCA_000008385.1.rRNA.fa	https://github.com/hym0405/RNaseH_depletion/blob/master/representative_genomes_RefSeq/probe_sequence/GCA_000008385.1.probe.tsv	29	55	Complete	1.08008	34.2	chromosome:NC_006833.1/AE017321.1		1	839	2005-02-02T00:00:00Z	ftp://ftp.ncbi.nlm.nih.gov/genomes/all/GCA/000/008/385/GCA_000008385.1_ASM838v1	ftp://ftp.ncbi.nlm.nih.gov/genomes/all/GCF/000/008/385/GCF_000008385.1_ASM838v1
Synechococcus elongatus PCC 6301	Bacteria;Terrabacteria group;Cyanobacteria/Melainabacteria group	PCC 6301	SAMD00061073	PRJNA13282	GCA_000010065.1	https://github.com/hym0405/RNaseH_depletion/blob/master/representative_genomes_RefSeq/rRNA_sequence/GCA_000010065.1.rRNA.fa	https://github.com/hym0405/RNaseH_depletion/blob/master/representative_genomes_RefSeq/probe_sequence/GCA_000010065.1.probe.tsv	29	57	Complete	2.69625	55.5	chromosome:NC_006576.1/AP008231.1		1	2602	2004-12-14T00:00:00Z	ftp://ftp.ncbi.nlm.nih.gov/genomes/all/GCA/000/010/065/GCA_000010065.1_ASM1006v1	ftp://ftp.ncbi.nlm.nih.gov/genomes/all/GCF/000/010/065/GCF_000010065.1_ASM1006v1
Shewanella baltica OS678	Bacteria;Proteobacteria;Gammaproteobacteria	OS678	SAMN00016780	PRJNA47019	GCA_000178875.2	https://github.com/hym0405/RNaseH_depletion/blob/master/representative_genomes_RefSeq/rRNA_sequence/GCA_000178875.2.rRNA.fa	https://github.com/hym0405/RNaseH_depletion/blob/master/representative_genomes_RefSeq/probe_sequence/GCA_000178875.2.probe.tsv	30	58	Complete	5.36877	46.276	chromosome:NC_016901.1/CP002383.1; plasmid pSBAL67801:NC_016905.1/CP002384.1		2	4502	2010-12-21T00:00:00Z	ftp://ftp.ncbi.nlm.nih.gov/genomes/all/GCA/000/178/875/GCA_000178875.2_ASM17887v2	ftp://ftp.ncbi.nlm.nih.gov/genomes/all/GCF/000/178/875/GCF_000178875.2_ASM17887v2
Ehrlichia ruminantium str. Welgevonden	Bacteria;Proteobacteria;Alphaproteobacteria	Welgevonden	SAMEA1705918	PRJNA9614	GCA_000026005.1	https://github.com/hym0405/RNaseH_depletion/blob/master/representative_genomes_RefSeq/rRNA_sequence/GCA_000026005.1.rRNA.fa	https://github.com/hym0405/RNaseH_depletion/blob/master/representative_genomes_RefSeq/probe_sequence/GCA_000026005.1.probe.tsv	54	55	Complete	1.51635	27.5	chromosome:NC_005295.2/CR767821.1		1	934	2003-12-10T00:00:00Z	ftp://ftp.ncbi.nlm.nih.gov/genomes/all/GCA/000/026/005/GCA_000026005.1_ASM2600v1	ftp://ftp.ncbi.nlm.nih.gov/genomes/all/GCF/000/026/005/GCF_000026005.1_ASM2600v1
Lactobacillus reuteri DSM 20016	Bacteria;Terrabacteria group;Firmicutes	DSM 20016	SAMN02598351	PRJNA15766	GCA_000016825.1	https://github.com/hym0405/RNaseH_depletion/blob/master/representative_genomes_RefSeq/rRNA_sequence/GCA_000016825.1.rRNA.fa	https://github.com/hym0405/RNaseH_depletion/blob/master/representative_genomes_RefSeq/probe_sequence/GCA_000016825.1.probe.tsv	31	58	Complete	1.99962	38.9	chromosome:NC_009513.1/CP000705.1		1	1917	2007-06-01T00:00:00Z	ftp://ftp.ncbi.nlm.nih.gov/genomes/all/GCA/000/016/825/GCA_000016825.1_ASM1682v1	ftp://ftp.ncbi.nlm.nih.gov/genomes/all/GCF/000/016/825/GCF_000016825.1_ASM1682v1
Bacillus pumilus	Bacteria;Terrabacteria group;Firmicutes	SH-B9	SAMN03372270	PRJNA276289	GCA_001578205.1	https://github.com/hym0405/RNaseH_depletion/blob/master/representative_genomes_RefSeq/rRNA_sequence/GCA_001578205.1.rRNA.fa	https://github.com/hym0405/RNaseH_depletion/blob/master/representative_genomes_RefSeq/probe_sequence/GCA_001578205.1.probe.tsv	30	58	Complete	3.87881	41.4612	chromosome:NZ_CP011007.1/CP011007.1; plasmid pSHB9:NZ_CP011023.1/CP011023.1		2	3843	2016-03-01T00:00:00Z	ftp://ftp.ncbi.nlm.nih.gov/genomes/all/GCA/001/578/205/GCA_001578205.1_ASM157820v1	ftp://ftp.ncbi.nlm.nih.gov/genomes/all/GCF/001/578/205/GCF_001578205.1_ASM157820v1
Mycoplasma genitalium G37	Bacteria;Terrabacteria group;Tenericutes	G-37	SAMN02603983	PRJNA97	GCA_000027325.1	https://github.com/hym0405/RNaseH_depletion/blob/master/representative_genomes_RefSeq/rRNA_sequence/GCA_000027325.1.rRNA.fa	https://github.com/hym0405/RNaseH_depletion/blob/master/representative_genomes_RefSeq/probe_sequence/GCA_000027325.1.probe.tsv	31	58	Complete	0.580076	31.7	chromosome:NC_000908.2/L43967.2		1	515	1995-10-30T00:00:00Z	ftp://ftp.ncbi.nlm.nih.gov/genomes/all/GCA/000/027/325/GCA_000027325.1_ASM2732v1	ftp://ftp.ncbi.nlm.nih.gov/genomes/all/GCF/000/027/325/GCF_000027325.1_ASM2732v1
Corynebacterium jeikeium K411	Bacteria;Terrabacteria group;Actinobacteria	K411 = NCTC 11915	SAMEA3283089	PRJNA13967	GCA_000006605.1	https://github.com/hym0405/RNaseH_depletion/blob/master/representative_genomes_RefSeq/rRNA_sequence/GCA_000006605.1.rRNA.fa	https://github.com/hym0405/RNaseH_depletion/blob/master/representative_genomes_RefSeq/probe_sequence/GCA_000006605.1.probe.tsv	30	61	Complete	2.47682	61.3561	chromosome:NC_007164.1/CR931997.1; plasmid pKW4:NC_003080.1/AF401314.1		2	2088	2005-06-27T00:00:00Z	ftp://ftp.ncbi.nlm.nih.gov/genomes/all/GCA/000/006/605/GCA_000006605.1_ASM660v1	ftp://ftp.ncbi.nlm.nih.gov/genomes/all/GCF/000/006/605/GCF_000006605.1_ASM660v1
Ehrlichia chaffeensis str. Arkansas	Bacteria;Proteobacteria;Alphaproteobacteria	Arkansas	SAMN02604010	PRJNA325	GCA_000013145.1	https://github.com/hym0405/RNaseH_depletion/blob/master/representative_genomes_RefSeq/rRNA_sequence/GCA_000013145.1.rRNA.fa	https://github.com/hym0405/RNaseH_depletion/blob/master/representative_genomes_RefSeq/probe_sequence/GCA_000013145.1.probe.tsv	54	55	Complete	1.17625	30.1	chromosome:NC_007799.1/CP000236.1		1	892	2006-02-21T00:00:00Z	ftp://ftp.ncbi.nlm.nih.gov/genomes/all/GCA/000/013/145/GCA_000013145.1_ASM1314v1	ftp://ftp.ncbi.nlm.nih.gov/genomes/all/GCF/000/013/145/GCF_000013145.1_ASM1314v1
Nitrosococcus oceani ATCC 19707	Bacteria;Proteobacteria;Gammaproteobacteria	ATCC 19707	SAMN02598329	PRJNA13993	GCA_000012805.1	https://github.com/hym0405/RNaseH_depletion/blob/master/representative_genomes_RefSeq/rRNA_sequence/GCA_000012805.1.rRNA.fa	https://github.com/hym0405/RNaseH_depletion/blob/master/representative_genomes_RefSeq/probe_sequence/GCA_000012805.1.probe.tsv	30	58	Complete	3.52211	50.3241	chromosome:NC_007484.1/CP000127.1; plasmid A:NC_007483.1/CP000126.1		2	3166	2005-10-04T00:00:00Z	ftp://ftp.ncbi.nlm.nih.gov/genomes/all/GCA/000/012/805/GCA_000012805.1_ASM1280v1	ftp://ftp.ncbi.nlm.nih.gov/genomes/all/GCF/000/012/805/GCF_000012805.1_ASM1280v1
Ralstonia solanacearum GMI1000	Bacteria;Proteobacteria;Betaproteobacteria	GMI1000	SAMEA3138192	PRJNA13	GCA_000009125.1	https://github.com/hym0405/RNaseH_depletion/blob/master/representative_genomes_RefSeq/rRNA_sequence/GCA_000009125.1.rRNA.fa	https://github.com/hym0405/RNaseH_depletion/blob/master/representative_genomes_RefSeq/probe_sequence/GCA_000009125.1.probe.tsv	30	57	Complete	5.81092	66.964	chromosome:NC_003295.1/AL646052.1; plasmid pGMI1000MP:NC_003296.1/AL646053.1		2	4984	2001-12-07T00:00:00Z	ftp://ftp.ncbi.nlm.nih.gov/genomes/all/GCA/000/009/125/GCA_000009125.1_ASM912v1	ftp://ftp.ncbi.nlm.nih.gov/genomes/all/GCF/000/009/125/GCF_000009125.1_ASM912v1
Streptococcus salivarius	Bacteria;Terrabacteria group;Firmicutes	NCTC 8618	SAMN03174835	PRJNA266841	GCA_000785515.1	https://github.com/hym0405/RNaseH_depletion/blob/master/representative_genomes_RefSeq/rRNA_sequence/GCA_000785515.1.rRNA.fa	https://github.com/hym0405/RNaseH_depletion/blob/master/representative_genomes_RefSeq/probe_sequence/GCA_000785515.1.probe.tsv	30	57	Complete	2.18892	40.1	chromosome:NZ_CP009913.1/CP009913.1		1	1903	2014-11-19T00:00:00Z	ftp://ftp.ncbi.nlm.nih.gov/genomes/all/GCA/000/785/515/GCA_000785515.1_ASM78551v1	ftp://ftp.ncbi.nlm.nih.gov/genomes/all/GCF/000/785/515/GCF_000785515.1_ASM78551v1
Rhodopseudomonas palustris HaA2	Bacteria;Proteobacteria;Alphaproteobacteria	HaA2	SAMN02598335	PRJNA15747	GCA_000013365.1	https://github.com/hym0405/RNaseH_depletion/blob/master/representative_genomes_RefSeq/rRNA_sequence/GCA_000013365.1.rRNA.fa	https://github.com/hym0405/RNaseH_depletion/blob/master/representative_genomes_RefSeq/probe_sequence/GCA_000013365.1.probe.tsv	29	56	Complete	5.33166	66	chromosome:NC_007778.1/CP000250.1		1	4673	2006-02-06T00:00:00Z	ftp://ftp.ncbi.nlm.nih.gov/genomes/all/GCA/000/013/365/GCA_000013365.1_ASM1336v1	ftp://ftp.ncbi.nlm.nih.gov/genomes/all/GCF/000/013/365/GCF_000013365.1_ASM1336v1
Rhodobacter sphaeroides ATCC 17025	Bacteria;Proteobacteria;Alphaproteobacteria	ATCC 17025	SAMN02598341	PRJNA15755	GCA_000016405.1	https://github.com/hym0405/RNaseH_depletion/blob/master/representative_genomes_RefSeq/rRNA_sequence/GCA_000016405.1.rRNA.fa	https://github.com/hym0405/RNaseH_depletion/blob/master/representative_genomes_RefSeq/probe_sequence/GCA_000016405.1.probe.tsv	29	58	Complete	4.55713	68.2478	chromosome:NC_009428.1/CP000661.1; plasmid pRSPA01:NC_009429.1/CP000662.1; plasmid pRSPA02:NC_009430.1/CP000663.1; plasmid pRSPA03:NC_009431.1/CP000664.1; plasmid pRSPA04:NC_009432.1/CP000665.1; plasmid pRSPA05:NC_009433.1/CP000666.1		6	4280	2007-04-20T00:00:00Z	ftp://ftp.ncbi.nlm.nih.gov/genomes/all/GCA/000/016/405/GCA_000016405.1_ASM1640v1	ftp://ftp.ncbi.nlm.nih.gov/genomes/all/GCF/000/016/405/GCF_000016405.1_ASM1640v1
Lactobacillus delbrueckii subsp. bulgaricus ATCC 11842 = JCM 1002	Bacteria;Terrabacteria group;Firmicutes	ATCC 11842	SAMEA3138258	PRJNA16871	GCA_000056065.1	https://github.com/hym0405/RNaseH_depletion/blob/master/representative_genomes_RefSeq/rRNA_sequence/GCA_000056065.1.rRNA.fa	https://github.com/hym0405/RNaseH_depletion/blob/master/representative_genomes_RefSeq/probe_sequence/GCA_000056065.1.probe.tsv	31	58	Complete	1.865	49.7	chromosome:NC_008054.1/CR954253.1		1	1626	2006-05-26T00:00:00Z	ftp://ftp.ncbi.nlm.nih.gov/genomes/all/GCA/000/056/065/GCA_000056065.1_ASM5606v1	ftp://ftp.ncbi.nlm.nih.gov/genomes/all/GCF/000/056/065/GCF_000056065.1_ASM5606v1
Mycoplasma agalactiae PG2	Bacteria;Terrabacteria group;Tenericutes	PG2	SAMEA3138268	PRJNA16095	GCA_000063605.1	https://github.com/hym0405/RNaseH_depletion/blob/master/representative_genomes_RefSeq/rRNA_sequence/GCA_000063605.1.rRNA.fa	https://github.com/hym0405/RNaseH_depletion/blob/master/representative_genomes_RefSeq/probe_sequence/GCA_000063605.1.probe.tsv	30	57	Complete	0.877438	29.7	chromosome:NC_009497.1/CU179680.1		1	660	2007-05-23T00:00:00Z	ftp://ftp.ncbi.nlm.nih.gov/genomes/all/GCA/000/063/605/GCA_000063605.1_ASM6360v1	ftp://ftp.ncbi.nlm.nih.gov/genomes/all/GCF/000/063/605/GCF_000063605.1_ASM6360v1
Leptospira borgpetersenii serovar Hardjo-bovis str. L550	Bacteria;Spirochaetes;Spirochaetia	L550	SAMN02603615	PRJNA16146	GCA_000013945.1	https://github.com/hym0405/RNaseH_depletion/blob/master/representative_genomes_RefSeq/rRNA_sequence/GCA_000013945.1.rRNA.fa	https://github.com/hym0405/RNaseH_depletion/blob/master/representative_genomes_RefSeq/probe_sequence/GCA_000013945.1.probe.tsv	29	72	Complete	3.93178	40.2	chromosome 1:NC_008508.1/CP000348.1; chromosome 2:NC_008509.1/CP000349.1		2	3288	2006-10-13T00:00:00Z	ftp://ftp.ncbi.nlm.nih.gov/genomes/all/GCA/000/013/945/GCA_000013945.1_ASM1394v1	ftp://ftp.ncbi.nlm.nih.gov/genomes/all/GCF/000/013/945/GCF_000013945.1_ASM1394v1
Mycoplasma capricolum subsp. capricolum ATCC 27343	Bacteria;Terrabacteria group;Tenericutes	ATCC 27343	SAMN02603434	PRJNA16208	GCA_000012765.1	https://github.com/hym0405/RNaseH_depletion/blob/master/representative_genomes_RefSeq/rRNA_sequence/GCA_000012765.1.rRNA.fa	https://github.com/hym0405/RNaseH_depletion/blob/master/representative_genomes_RefSeq/probe_sequence/GCA_000012765.1.probe.tsv	30	58	Complete	1.01002	23.8	chromosome:NC_007633.1/CP000123.1		1	797	2005-12-06T00:00:00Z	ftp://ftp.ncbi.nlm.nih.gov/genomes/all/GCA/000/012/765/GCA_000012765.1_ASM1276v1	ftp://ftp.ncbi.nlm.nih.gov/genomes/all/GCF/000/012/765/GCF_000012765.1_ASM1276v1
Bartonella bacilliformis KC583	Bacteria;Proteobacteria;Alphaproteobacteria	KC583; ATCC 35685	SAMN02604047	PRJNA16249	GCA_000015445.1	https://github.com/hym0405/RNaseH_depletion/blob/master/representative_genomes_RefSeq/rRNA_sequence/GCA_000015445.1.rRNA.fa	https://github.com/hym0405/RNaseH_depletion/blob/master/representative_genomes_RefSeq/probe_sequence/GCA_000015445.1.probe.tsv	29	56	Complete	1.44502	38.2	chromosome:NC_008783.1/CP000524.1		1	1199	2007-01-04T00:00:00Z	ftp://ftp.ncbi.nlm.nih.gov/genomes/all/GCA/000/015/445/GCA_000015445.1_ASM1544v1	ftp://ftp.ncbi.nlm.nih.gov/genomes/all/GCF/000/015/445/GCF_000015445.1_ASM1544v1
Xanthomonas citri pv. vignicola	Bacteria;Proteobacteria;Gammaproteobacteria	CFBP7111	SAMN07252112	PRJNA390891	GCA_002218245.1	https://github.com/hym0405/RNaseH_depletion/blob/master/representative_genomes_RefSeq/rRNA_sequence/GCA_002218245.1.rRNA.fa	https://github.com/hym0405/RNaseH_depletion/blob/master/representative_genomes_RefSeq/probe_sequence/GCA_002218245.1.probe.tsv	30	57	Complete	5.7105	64.4637	chromosome:NZ_CP022263.1/CP022263.1; plasmid plA:NZ_CP022264.1/CP022264.1; plasmid plB:NZ_CP022266.1/CP022266.1; plasmid plC:NZ_CP022265.1/CP022265.1		4	4772	2017-07-13T00:00:00Z	ftp://ftp.ncbi.nlm.nih.gov/genomes/all/GCA/002/218/245/GCA_002218245.1_ASM221824v1	ftp://ftp.ncbi.nlm.nih.gov/genomes/all/GCF/002/218/245/GCF_002218245.1_ASM221824v1
Xanthomonas oryzae pv. oryzae PXO99A	Bacteria;Proteobacteria;Gammaproteobacteria	PXO99A	SAMN02603061	PRJNA28127	GCA_000019585.2	https://github.com/hym0405/RNaseH_depletion/blob/master/representative_genomes_RefSeq/rRNA_sequence/GCA_000019585.2.rRNA.fa	https://github.com/hym0405/RNaseH_depletion/blob/master/representative_genomes_RefSeq/probe_sequence/GCA_000019585.2.probe.tsv	30	57	Complete	5.23855	63.6	chromosome:NC_010717.2/CP000967.2		1	4031	2008-05-16T00:00:00Z	ftp://ftp.ncbi.nlm.nih.gov/genomes/all/GCA/000/019/585/GCA_000019585.2_ASM1958v2	ftp://ftp.ncbi.nlm.nih.gov/genomes/all/GCF/000/019/585/GCF_000019585.2_ASM1958v2
Thermotoga neapolitana DSM 4359	Bacteria;Thermotogae;Thermotogae	DSM 4359	SAMN02603251	PRJNA21023	GCA_000018945.1	https://github.com/hym0405/RNaseH_depletion/blob/master/representative_genomes_RefSeq/rRNA_sequence/GCA_000018945.1.rRNA.fa	https://github.com/hym0405/RNaseH_depletion/blob/master/representative_genomes_RefSeq/probe_sequence/GCA_000018945.1.probe.tsv	30	74	Complete	1.88456	46.9	chromosome:NC_011978.1/CP000916.1		1	1833	2009-01-27T00:00:00Z	ftp://ftp.ncbi.nlm.nih.gov/genomes/all/GCA/000/018/945/GCA_000018945.1_ASM1894v1	ftp://ftp.ncbi.nlm.nih.gov/genomes/all/GCF/000/018/945/GCF_000018945.1_ASM1894v1
Salinispora tropica CNB-440	Bacteria;Terrabacteria group;Actinobacteria	CNB-440	SAMN02598367	PRJNA16342	GCA_000016425.1	https://github.com/hym0405/RNaseH_depletion/blob/master/representative_genomes_RefSeq/rRNA_sequence/GCA_000016425.1.rRNA.fa	https://github.com/hym0405/RNaseH_depletion/blob/master/representative_genomes_RefSeq/probe_sequence/GCA_000016425.1.probe.tsv	30	62	Complete	5.18333	69.5	chromosome:NC_009380.1/CP000667.1		1	4522	2007-04-17T00:00:00Z	ftp://ftp.ncbi.nlm.nih.gov/genomes/all/GCA/000/016/425/GCA_000016425.1_ASM1642v1	ftp://ftp.ncbi.nlm.nih.gov/genomes/all/GCF/000/016/425/GCF_000016425.1_ASM1642v1
Roseobacter denitrificans OCh 114	Bacteria;Proteobacteria;Alphaproteobacteria	OCh 114	SAMN02602987	PRJNA16426	GCA_000014045.1	https://github.com/hym0405/RNaseH_depletion/blob/master/representative_genomes_RefSeq/rRNA_sequence/GCA_000014045.1.rRNA.fa	https://github.com/hym0405/RNaseH_depletion/blob/master/representative_genomes_RefSeq/probe_sequence/GCA_000014045.1.probe.tsv	29	56	Complete	4.33123	58.9096	chromosome:NC_008209.1/CP000362.1; plasmid pTB1:NC_008386.1/CP000464.1; plasmid pTB2:NC_008387.1/CP000465.1; plasmid pTB3:NC_008388.1/CP000466.1; plasmid pTB4:NC_008389.1/CP000467.1		5	4004	2006-06-22T00:00:00Z	ftp://ftp.ncbi.nlm.nih.gov/genomes/all/GCA/000/014/045/GCA_000014045.1_ASM1404v1	ftp://ftp.ncbi.nlm.nih.gov/genomes/all/GCF/000/014/045/GCF_000014045.1_ASM1404v1
Aeromonas salmonicida subsp. salmonicida A449	Bacteria;Proteobacteria;Gammaproteobacteria	A449	SAMN02603664	PRJNA16723	GCA_000196395.1	https://github.com/hym0405/RNaseH_depletion/blob/master/representative_genomes_RefSeq/rRNA_sequence/GCA_000196395.1.rRNA.fa	https://github.com/hym0405/RNaseH_depletion/blob/master/representative_genomes_RefSeq/probe_sequence/GCA_000196395.1.probe.tsv	30	57	Complete	5.04054	58.1696	chromosome:NC_009348.1/CP000644.1; plasmid 4:NC_009349.1/CP000645.1; plasmid 5:NC_009350.1/CP000646.1; plasmid pAsa1:NC_004923.1/AY301063.1; plasmid pAsa2:NC_004925.1/AY301064.1; plasmid pAsa3:NC_004924.1/AY301065.1		6	4366	2007-04-06T00:00:00Z	ftp://ftp.ncbi.nlm.nih.gov/genomes/all/GCA/000/196/395/GCA_000196395.1_ASM19639v1	ftp://ftp.ncbi.nlm.nih.gov/genomes/all/GCF/000/196/395/GCF_000196395.1_ASM19639v1
Desulfitobacterium hafniense DCB-2	Bacteria;Terrabacteria group;Firmicutes	DCB-2	SAMN02598433	PRJNA205	GCA_000021925.1	https://github.com/hym0405/RNaseH_depletion/blob/master/representative_genomes_RefSeq/rRNA_sequence/GCA_000021925.1.rRNA.fa	https://github.com/hym0405/RNaseH_depletion/blob/master/representative_genomes_RefSeq/probe_sequence/GCA_000021925.1.probe.tsv	33	61	Complete	5.27913	47.5	chromosome:NC_011830.1/CP001336.1		1	4821	2009-01-05T00:00:00Z	ftp://ftp.ncbi.nlm.nih.gov/genomes/all/GCA/000/021/925/GCA_000021925.1_ASM2192v1	ftp://ftp.ncbi.nlm.nih.gov/genomes/all/GCF/000/021/925/GCF_000021925.1_ASM2192v1
Oenococcus oeni PSU-1	Bacteria;Terrabacteria group;Firmicutes	PSU-1	SAMN02598484	PRJNA317	GCA_000014385.1	https://github.com/hym0405/RNaseH_depletion/blob/master/representative_genomes_RefSeq/rRNA_sequence/GCA_000014385.1.rRNA.fa	https://github.com/hym0405/RNaseH_depletion/blob/master/representative_genomes_RefSeq/probe_sequence/GCA_000014385.1.probe.tsv	31	57	Complete	1.78052	37.9	chromosome:NC_008528.1/CP000411.1		1	1655	2006-10-13T00:00:00Z	ftp://ftp.ncbi.nlm.nih.gov/genomes/all/GCA/000/014/385/GCA_000014385.1_ASM1438v1	ftp://ftp.ncbi.nlm.nih.gov/genomes/all/GCF/000/014/385/GCF_000014385.1_ASM1438v1
Salinispora arenicola CNS-205	Bacteria;Terrabacteria group;Actinobacteria	CNS-205	SAMN02598378	PRJNA17109	GCA_000018265.1	https://github.com/hym0405/RNaseH_depletion/blob/master/representative_genomes_RefSeq/rRNA_sequence/GCA_000018265.1.rRNA.fa	https://github.com/hym0405/RNaseH_depletion/blob/master/representative_genomes_RefSeq/probe_sequence/GCA_000018265.1.probe.tsv	30	62	Complete	5.78636	69.5	chromosome:NC_009953.1/CP000850.1		1	4909	2007-10-05T00:00:00Z	ftp://ftp.ncbi.nlm.nih.gov/genomes/all/GCA/000/018/265/GCA_000018265.1_ASM1826v1	ftp://ftp.ncbi.nlm.nih.gov/genomes/all/GCF/000/018/265/GCF_000018265.1_ASM1826v1
Desulfovibrio vulgaris str. 'Miyazaki F'	Bacteria;Proteobacteria;delta/epsilon subdivisions	Miyazaki F	SAMN00000799	PRJNA27731	GCA_000021385.1	https://github.com/hym0405/RNaseH_depletion/blob/master/representative_genomes_RefSeq/rRNA_sequence/GCA_000021385.1.rRNA.fa	https://github.com/hym0405/RNaseH_depletion/blob/master/representative_genomes_RefSeq/probe_sequence/GCA_000021385.1.probe.tsv	30	58	Complete	4.0403	67.1	chromosome:NC_011769.1/CP001197.1		1	3144	2008-12-24T00:00:00Z	ftp://ftp.ncbi.nlm.nih.gov/genomes/all/GCA/000/021/385/GCA_000021385.1_ASM2138v1	ftp://ftp.ncbi.nlm.nih.gov/genomes/all/GCF/000/021/385/GCF_000021385.1_ASM2138v1
Delftia acidovorans SPH-1	Bacteria;Proteobacteria;Betaproteobacteria	SPH-1	SAMN00623041	PRJNA17413	GCA_000018665.1	https://github.com/hym0405/RNaseH_depletion/blob/master/representative_genomes_RefSeq/rRNA_sequence/GCA_000018665.1.rRNA.fa	https://github.com/hym0405/RNaseH_depletion/blob/master/representative_genomes_RefSeq/probe_sequence/GCA_000018665.1.probe.tsv	30	57	Complete	6.76751	66.5	chromosome:NC_010002.1/CP000884.1		1	6052	2007-11-16T00:00:00Z	ftp://ftp.ncbi.nlm.nih.gov/genomes/all/GCA/000/018/665/GCA_000018665.1_ASM1866v1	ftp://ftp.ncbi.nlm.nih.gov/genomes/all/GCF/000/018/665/GCF_000018665.1_ASM1866v1
Rickettsia bellii RML369-C	Bacteria;Proteobacteria;Alphaproteobacteria	RML369-C	SAMN02603144	PRJNA13996	GCA_000012385.1	https://github.com/hym0405/RNaseH_depletion/blob/master/representative_genomes_RefSeq/rRNA_sequence/GCA_000012385.1.rRNA.fa	https://github.com/hym0405/RNaseH_depletion/blob/master/representative_genomes_RefSeq/probe_sequence/GCA_000012385.1.probe.tsv	29	55	Complete	1.52208	31.6	chromosome:NC_007940.1/CP000087.1		1	1398	2006-04-05T00:00:00Z	ftp://ftp.ncbi.nlm.nih.gov/genomes/all/GCA/000/012/385/GCA_000012385.1_ASM1238v1	ftp://ftp.ncbi.nlm.nih.gov/genomes/all/GCF/000/012/385/GCF_000012385.1_ASM1238v1
Ralstonia pickettii 12J	Bacteria;Proteobacteria;Betaproteobacteria	12J	SAMN02598396	PRJNA17631	GCA_000020205.1	https://github.com/hym0405/RNaseH_depletion/blob/master/representative_genomes_RefSeq/rRNA_sequence/GCA_000020205.1.rRNA.fa	https://github.com/hym0405/RNaseH_depletion/blob/master/representative_genomes_RefSeq/probe_sequence/GCA_000020205.1.probe.tsv	30	57	Complete	5.32573	63.6234	chromosome 1:NC_010682.1/CP001068.1; chromosome 2:NC_010678.1/CP001069.1; plasmid pRPIC01:NC_010683.1/CP001070.1		3	4886	2008-05-07T00:00:00Z	ftp://ftp.ncbi.nlm.nih.gov/genomes/all/GCA/000/020/205/GCA_000020205.1_ASM2020v1	ftp://ftp.ncbi.nlm.nih.gov/genomes/all/GCF/000/020/205/GCF_000020205.1_ASM2020v1
Lactobacillus helveticus	Bacteria;Terrabacteria group;Firmicutes	CAUH18	SAMN03982146	PRJNA292623	GCA_001308285.1	https://github.com/hym0405/RNaseH_depletion/blob/master/representative_genomes_RefSeq/rRNA_sequence/GCA_001308285.1.rRNA.fa	https://github.com/hym0405/RNaseH_depletion/blob/master/representative_genomes_RefSeq/probe_sequence/GCA_001308285.1.probe.tsv	31	58	Complete	2.16058	36.8	chromosome:NZ_CP012381.1/CP012381.1		1	1837	2015-10-08T00:00:00Z	ftp://ftp.ncbi.nlm.nih.gov/genomes/all/GCA/001/308/285/GCA_001308285.1_ASM130828v1	ftp://ftp.ncbi.nlm.nih.gov/genomes/all/GCF/001/308/285/GCF_001308285.1_ASM130828v1
Photobacterium damselae subsp. damselae	Bacteria;Proteobacteria;Gammaproteobacteria	KC-Na-1	SAMN06909323	PRJNA385756	GCA_002142615.1	https://github.com/hym0405/RNaseH_depletion/blob/master/representative_genomes_RefSeq/rRNA_sequence/GCA_002142615.1.rRNA.fa	https://github.com/hym0405/RNaseH_depletion/blob/master/representative_genomes_RefSeq/probe_sequence/GCA_002142615.1.probe.tsv	31	57	Complete	4.54459	40.8845	chromosome I:NZ_CP021151.1/CP021151.1; chromosome II:NZ_CP021152.1/CP021152.1; plasmid pPDD-Na-1-1:NZ_CP021153.1/CP021153.1; plasmid pPDD-Na-1-2:NZ_CP021154.1/CP021154.1; plasmid pPDD-Na-1-3:NZ_CP021155.1/CP021155.1; plasmid pPDD-Na-1-4:NZ_CP021156.1/CP021156.1		6	3815	2017-05-16T00:00:00Z	ftp://ftp.ncbi.nlm.nih.gov/genomes/all/GCA/002/142/615/GCA_002142615.1_ASM214261v1	ftp://ftp.ncbi.nlm.nih.gov/genomes/all/GCF/002/142/615/GCF_002142615.1_ASM214261v1
Borreliella afzelii HLJ01	Bacteria;Spirochaetes;Spirochaetia	HLJ01	SAMN02603021	PRJNA176667	GCA_000304735.1	https://github.com/hym0405/RNaseH_depletion/blob/master/representative_genomes_RefSeq/rRNA_sequence/GCA_000304735.1.rRNA.fa	https://github.com/hym0405/RNaseH_depletion/blob/master/representative_genomes_RefSeq/probe_sequence/GCA_000304735.1.probe.tsv	30	58	Complete	0.905471	28.3	chromosome:NC_018887.1/CP003882.1		1	727	2012-10-10T00:00:00Z	ftp://ftp.ncbi.nlm.nih.gov/genomes/all/GCA/000/304/735/GCA_000304735.1_ASM30473v1	ftp://ftp.ncbi.nlm.nih.gov/genomes/all/GCF/000/304/735/GCF_000304735.1_ASM30473v1
Faecalibacterium prausnitzii A2-165	Bacteria;Terrabacteria group;Firmicutes	A2-165	SAMN00008827	PRJNA18199	GCA_000162015.1	https://github.com/hym0405/RNaseH_depletion/blob/master/representative_genomes_RefSeq/rRNA_sequence/GCA_000162015.1.rRNA.fa	https://github.com/hym0405/RNaseH_depletion/blob/master/representative_genomes_RefSeq/probe_sequence/GCA_000162015.1.probe.tsv	29	56	Scaffold	3.09035	56.3		ACOP02	20	2743	2009-06-04T00:00:00Z	ftp://ftp.ncbi.nlm.nih.gov/genomes/all/GCA/000/162/015/GCA_000162015.1_ASM16201v1	ftp://ftp.ncbi.nlm.nih.gov/genomes/all/GCF/000/162/015/GCF_000162015.1_ASM16201v1
Bifidobacterium adolescentis ATCC 15703	Bacteria;Terrabacteria group;Actinobacteria	ATCC 15703	SAMD00061080	PRJNA16321	GCA_000010425.1	https://github.com/hym0405/RNaseH_depletion/blob/master/representative_genomes_RefSeq/rRNA_sequence/GCA_000010425.1.rRNA.fa	https://github.com/hym0405/RNaseH_depletion/blob/master/representative_genomes_RefSeq/probe_sequence/GCA_000010425.1.probe.tsv	30	61	Complete	2.08964	59.2	chromosome:NC_008618.1/AP009256.1		1	1624	2006-12-05T23:09:00Z	ftp://ftp.ncbi.nlm.nih.gov/genomes/all/GCA/000/010/425/GCA_000010425.1_ASM1042v1	ftp://ftp.ncbi.nlm.nih.gov/genomes/all/GCF/000/010/425/GCF_000010425.1_ASM1042v1
Saccharopolyspora erythraea NRRL 2338	Bacteria;Terrabacteria group;Actinobacteria	NRRL 2338	SAMEA2272514	PRJEA18489	GCA_000062885.1	https://github.com/hym0405/RNaseH_depletion/blob/master/representative_genomes_RefSeq/rRNA_sequence/GCA_000062885.1.rRNA.fa	https://github.com/hym0405/RNaseH_depletion/blob/master/representative_genomes_RefSeq/probe_sequence/GCA_000062885.1.probe.tsv	30	61	Complete	8.2128	71.1	chromosome:NC_009142.1/AM420293.1		1	6993	2007-03-21T00:00:00Z	ftp://ftp.ncbi.nlm.nih.gov/genomes/all/GCA/000/062/885/GCA_000062885.1_ASM6288v1	ftp://ftp.ncbi.nlm.nih.gov/genomes/all/GCF/000/062/885/GCF_000062885.1_ASM6288v1
Lactococcus garvieae ATCC 49156	Bacteria;Terrabacteria group;Firmicutes	ATCC 49156	SAMD00060911	PRJDA18705	GCA_000269925.1	https://github.com/hym0405/RNaseH_depletion/blob/master/representative_genomes_RefSeq/rRNA_sequence/GCA_000269925.1.rRNA.fa	https://github.com/hym0405/RNaseH_depletion/blob/master/representative_genomes_RefSeq/probe_sequence/GCA_000269925.1.probe.tsv	30	57	Complete	1.95013	38.8	chromosome:NC_015930.1/AP009332.1		1	1857	2011-08-09T23:05:00Z	ftp://ftp.ncbi.nlm.nih.gov/genomes/all/GCA/000/269/925/GCA_000269925.1_ASM26992v1	ftp://ftp.ncbi.nlm.nih.gov/genomes/all/GCF/000/269/925/GCF_000269925.1_ASM26992v1
Methylobacterium radiotolerans JCM 2831	Bacteria;Proteobacteria;Alphaproteobacteria	JCM 2831	SAMN00000277	PRJNA18817	GCA_000019725.1	https://github.com/hym0405/RNaseH_depletion/blob/master/representative_genomes_RefSeq/rRNA_sequence/GCA_000019725.1.rRNA.fa	https://github.com/hym0405/RNaseH_depletion/blob/master/representative_genomes_RefSeq/probe_sequence/GCA_000019725.1.probe.tsv	29	56	Complete	6.89911	71.0375	chromosome:NC_010505.1/CP001001.1; plasmid pMRAD01:NC_010510.1/CP001002.1; plasmid pMRAD02:NC_010509.1/CP001003.1; plasmid pMRAD03:NC_010514.1/CP001004.1; plasmid pMRAD04:NC_010517.1/CP001005.1; plasmid pMRAD05:NC_010518.1/CP001006.1; plasmid pMRAD06:NC_010502.1/CP001007.1; plasmid pMRAD07:NC_010504.1/CP001008.1; plasmid pMRAD08:NC_010507.1/CP001009.1		9	6294	2008-03-21T00:00:00Z	ftp://ftp.ncbi.nlm.nih.gov/genomes/all/GCA/000/019/725/GCA_000019725.1_ASM1972v1	ftp://ftp.ncbi.nlm.nih.gov/genomes/all/GCF/000/019/725/GCF_000019725.1_ASM1972v1
Orientia tsutsugamushi str. Boryong	Bacteria;Proteobacteria;Alphaproteobacteria	Boryong	SAMEA3138266	PRJNA16180	GCA_000063545.1	https://github.com/hym0405/RNaseH_depletion/blob/master/representative_genomes_RefSeq/rRNA_sequence/GCA_000063545.1.rRNA.fa	https://github.com/hym0405/RNaseH_depletion/blob/master/representative_genomes_RefSeq/probe_sequence/GCA_000063545.1.probe.tsv	29	56	Complete	2.12705	30.5	chromosome:NC_009488.1/AM494475.1		1	1408	2007-05-15T00:00:00Z	ftp://ftp.ncbi.nlm.nih.gov/genomes/all/GCA/000/063/545/GCA_000063545.1_ASM6354v1	ftp://ftp.ncbi.nlm.nih.gov/genomes/all/GCF/000/063/545/GCF_000063545.1_ASM6354v1
Lactobacillus fermentum IFO 3956	Bacteria;Terrabacteria group;Firmicutes	IFO 3956	SAMD00060917	PRJDA18979	GCA_000010145.1	https://github.com/hym0405/RNaseH_depletion/blob/master/representative_genomes_RefSeq/rRNA_sequence/GCA_000010145.1.rRNA.fa	https://github.com/hym0405/RNaseH_depletion/blob/master/representative_genomes_RefSeq/probe_sequence/GCA_000010145.1.probe.tsv	31	58	Complete	2.09869	51.5	chromosome:NC_010610.1/AP008937.1		1	1916	2008-04-15T23:03:00Z	ftp://ftp.ncbi.nlm.nih.gov/genomes/all/GCA/000/010/145/GCA_000010145.1_ASM1014v1	ftp://ftp.ncbi.nlm.nih.gov/genomes/all/GCF/000/010/145/GCF_000010145.1_ASM1014v1
Clostridium kluyveri DSM 555	Bacteria;Terrabacteria group;Firmicutes	DSM 555	SAMN02603294	PRJNA19065	GCA_000016505.1	https://github.com/hym0405/RNaseH_depletion/blob/master/representative_genomes_RefSeq/rRNA_sequence/GCA_000016505.1.rRNA.fa	https://github.com/hym0405/RNaseH_depletion/blob/master/representative_genomes_RefSeq/probe_sequence/GCA_000016505.1.probe.tsv	29	57	Complete	4.0238	32.0206	chromosome:NC_009706.1/CP000673.1; plasmid pCKL555A:NC_009466.1/CP000674.1		2	3804	2007-07-19T00:00:00Z	ftp://ftp.ncbi.nlm.nih.gov/genomes/all/GCA/000/016/505/GCA_000016505.1_ASM1650v1	ftp://ftp.ncbi.nlm.nih.gov/genomes/all/GCF/000/016/505/GCF_000016505.1_ASM1650v1
Porphyromonas gingivalis ATCC 33277	Bacteria;FCB group;Bacteroidetes/Chlorobi group	ATCC 33277	SAMD00060922	PRJDA19051	GCA_000010505.1	https://github.com/hym0405/RNaseH_depletion/blob/master/representative_genomes_RefSeq/rRNA_sequence/GCA_000010505.1.rRNA.fa	https://github.com/hym0405/RNaseH_depletion/blob/master/representative_genomes_RefSeq/probe_sequence/GCA_000010505.1.probe.tsv	30	57	Complete	2.35489	48.4	chromosome:NC_010729.1/AP009380.1		1	1955	2008-05-20T23:06:00Z	ftp://ftp.ncbi.nlm.nih.gov/genomes/all/GCA/000/010/505/GCA_000010505.1_ASM1050v1	ftp://ftp.ncbi.nlm.nih.gov/genomes/all/GCF/000/010/505/GCF_000010505.1_ASM1050v1
Gramella forsetii KT0803	Bacteria;FCB group;Bacteroidetes/Chlorobi group	KT0803	SAMEA2272667	PRJEA19061	GCA_000060345.1	https://github.com/hym0405/RNaseH_depletion/blob/master/representative_genomes_RefSeq/rRNA_sequence/GCA_000060345.1.rRNA.fa	https://github.com/hym0405/RNaseH_depletion/blob/master/representative_genomes_RefSeq/probe_sequence/GCA_000060345.1.probe.tsv	30	56	Complete	3.79847	36.6	chromosome:NC_008571.1/CU207366.1		1	3368	2006-11-06T00:00:00Z	ftp://ftp.ncbi.nlm.nih.gov/genomes/all/GCA/000/060/345/GCA_000060345.1_ASM6034v1	ftp://ftp.ncbi.nlm.nih.gov/genomes/all/GCF/000/060/345/GCF_000060345.1_ASM6034v1
Ureaplasma parvum serovar 3 str. ATCC 27815	Bacteria;Terrabacteria group;Tenericutes	ATCC 27815	SAMN02604063	PRJNA19087	GCA_000019345.1	https://github.com/hym0405/RNaseH_depletion/blob/master/representative_genomes_RefSeq/rRNA_sequence/GCA_000019345.1.rRNA.fa	https://github.com/hym0405/RNaseH_depletion/blob/master/representative_genomes_RefSeq/probe_sequence/GCA_000019345.1.probe.tsv	30	58	Complete	0.751679	25.5	chromosome:NC_010503.1/CP000942.1		1	601	2008-02-26T00:00:00Z	ftp://ftp.ncbi.nlm.nih.gov/genomes/all/GCA/000/019/345/GCA_000019345.1_ASM1934v1	ftp://ftp.ncbi.nlm.nih.gov/genomes/all/GCF/000/019/345/GCF_000019345.1_ASM1934v1
Phaeobacter gallaeciensis DSM 26640	Bacteria;Proteobacteria;Alphaproteobacteria	DSM 26640	SAMN02641497	PRJNA227502	GCA_000511385.1	https://github.com/hym0405/RNaseH_depletion/blob/master/representative_genomes_RefSeq/rRNA_sequence/GCA_000511385.1.rRNA.fa	https://github.com/hym0405/RNaseH_depletion/blob/master/representative_genomes_RefSeq/probe_sequence/GCA_000511385.1.probe.tsv	29	56	Complete	4.54016	59.4193	chromosome:NC_023137.1/CP006966.1; plasmid pGal_A255:NC_023138.1/CP006967.1; plasmid pGal_B134:NC_023148.1/CP006968.1; plasmid pGal_C110:NC_023139.1/CP006969.1; plasmid pGal_D78:NC_023140.1/CP006970.1; plasmid pGal_E78:NC_023141.1/CP006971.1; plasmid pGal_F69:NC_023142.1/CP006972.1; plasmid pGal_G40:NC_023143.1/CP006973.1		8	4288	2013-12-20T00:00:00Z	ftp://ftp.ncbi.nlm.nih.gov/genomes/all/GCA/000/511/385/GCA_000511385.1_ASM51138v1	ftp://ftp.ncbi.nlm.nih.gov/genomes/all/GCF/000/511/385/GCF_000511385.1_ASM51138v1
Ochrobactrum anthropi ATCC 49188	Bacteria;Proteobacteria;Alphaproteobacteria	ATCC 49188	SAMN02598421	PRJNA19485	GCA_000017405.1	https://github.com/hym0405/RNaseH_depletion/blob/master/representative_genomes_RefSeq/rRNA_sequence/GCA_000017405.1.rRNA.fa	https://github.com/hym0405/RNaseH_depletion/blob/master/representative_genomes_RefSeq/probe_sequence/GCA_000017405.1.probe.tsv	29	58	Complete	5.20578	56.1453	chromosome 1:NC_009667.1/CP000758.1; chromosome 2:NC_009668.1/CP000759.1; plasmid pOANT01:NC_009669.1/CP000760.1; plasmid pOANT02:NC_009670.1/CP000761.1; plasmid pOANT03:NC_009671.1/CP000762.1; plasmid pOANT04:NC_009672.1/CP000763.1		6	4870	2007-07-12T00:00:00Z	ftp://ftp.ncbi.nlm.nih.gov/genomes/all/GCA/000/017/405/GCA_000017405.1_ASM1740v1	ftp://ftp.ncbi.nlm.nih.gov/genomes/all/GCF/000/017/405/GCF_000017405.1_ASM1740v1
Treponema pallidum subsp. pallidum str. Sea 81-4	Bacteria;Spirochaetes;Spirochaetia	Sea 81-4	SAMN03081438	PRJNA74337	GCA_000604125.1	https://github.com/hym0405/RNaseH_depletion/blob/master/representative_genomes_RefSeq/rRNA_sequence/GCA_000604125.1.rRNA.fa	https://github.com/hym0405/RNaseH_depletion/blob/master/representative_genomes_RefSeq/probe_sequence/GCA_000604125.1.probe.tsv	31	59	Complete	1.1392	52.8	chromosome:NZ_CP003679.1/CP003679.1		1	960	2014-03-28T00:00:00Z	ftp://ftp.ncbi.nlm.nih.gov/genomes/all/GCA/000/604/125/GCA_000604125.1_ASM60412v1	ftp://ftp.ncbi.nlm.nih.gov/genomes/all/GCF/000/604/125/GCF_000604125.1_ASM60412v1
Rhizobium leguminosarum bv. trifolii WSM2304	Bacteria;Proteobacteria;Alphaproteobacteria	WSM2304	SAMN00000679	PRJNA20179	GCA_000021345.1	https://github.com/hym0405/RNaseH_depletion/blob/master/representative_genomes_RefSeq/rRNA_sequence/GCA_000021345.1.rRNA.fa	https://github.com/hym0405/RNaseH_depletion/blob/master/representative_genomes_RefSeq/probe_sequence/GCA_000021345.1.probe.tsv	29	58	Complete	6.8727	61.1684	chromosome:NC_011369.1/CP001191.1; plasmid pRLG201:NC_011368.1/CP001192.1; plasmid pRLG202:NC_011366.1/CP001193.1; plasmid pRLG203:NC_011370.1/CP001195.1; plasmid pRLG204:NC_011371.1/CP001194.1		5	6427	2008-10-16T00:00:00Z	ftp://ftp.ncbi.nlm.nih.gov/genomes/all/GCA/000/021/345/GCA_000021345.1_ASM2134v1	ftp://ftp.ncbi.nlm.nih.gov/genomes/all/GCF/000/021/345/GCF_000021345.1_ASM2134v1
Anaeromyxobacter dehalogenans 2CP-1	Bacteria;Proteobacteria;delta/epsilon subdivisions	2CP-1	SAMN00000050	PRJNA20095	GCA_000022145.1	https://github.com/hym0405/RNaseH_depletion/blob/master/representative_genomes_RefSeq/rRNA_sequence/GCA_000022145.1.rRNA.fa	https://github.com/hym0405/RNaseH_depletion/blob/master/representative_genomes_RefSeq/probe_sequence/GCA_000022145.1.probe.tsv	30	59	Complete	5.02933	74.7	chromosome:NC_011891.1/CP001359.1		1	4447	2009-01-12T00:00:00Z	ftp://ftp.ncbi.nlm.nih.gov/genomes/all/GCA/000/022/145/GCA_000022145.1_ASM2214v1	ftp://ftp.ncbi.nlm.nih.gov/genomes/all/GCF/000/022/145/GCF_000022145.1_ASM2214v1
Leptospira biflexa serovar Patoc strain 'Patoc 1 (Paris)'	Bacteria;Spirochaetes;Spirochaetia	Patoc 1 (Paris)	SAMN02603347	PRJNA20133	GCA_000017685.1	https://github.com/hym0405/RNaseH_depletion/blob/master/representative_genomes_RefSeq/rRNA_sequence/GCA_000017685.1.rRNA.fa	https://github.com/hym0405/RNaseH_depletion/blob/master/representative_genomes_RefSeq/probe_sequence/GCA_000017685.1.probe.tsv	29	58	Complete	3.95145	38.9018	chromosome I:NC_010602.1/CP000786.1; chromosome II:NC_010843.1/CP000787.1; plasmid p74:NC_010844.1/CP000788.1		3	3695	2008-02-13T00:00:00Z	ftp://ftp.ncbi.nlm.nih.gov/genomes/all/GCA/000/017/685/GCA_000017685.1_ASM1768v1	ftp://ftp.ncbi.nlm.nih.gov/genomes/all/GCF/000/017/685/GCF_000017685.1_ASM1768v1
Mycobacterium marinum E11	Bacteria;Terrabacteria group;Actinobacteria	E11	SAMEA3139029	PRJEB5070	GCA_000723425.2	https://github.com/hym0405/RNaseH_depletion/blob/master/representative_genomes_RefSeq/rRNA_sequence/GCA_000723425.2.rRNA.fa	https://github.com/hym0405/RNaseH_depletion/blob/master/representative_genomes_RefSeq/probe_sequence/GCA_000723425.2.probe.tsv	30	62	Complete	6.45052	65.7699	chromosome 1:NZ_HG917972.2/HG917972.2; plasmid II:NZ_HG917973.1/HG917973.1		2	5243	2014-05-27T00:00:00Z	ftp://ftp.ncbi.nlm.nih.gov/genomes/all/GCA/000/723/425/GCA_000723425.2_E11	ftp://ftp.ncbi.nlm.nih.gov/genomes/all/GCF/000/723/425/GCF_000723425.2_E11
Bifidobacterium dentium JCM 1195 = DSM 20436	Bacteria;Terrabacteria group;Actinobacteria	JCM 1195	SAMD00061043	PRJDB59	GCA_001042595.1	https://github.com/hym0405/RNaseH_depletion/blob/master/representative_genomes_RefSeq/rRNA_sequence/GCA_001042595.1.rRNA.fa	https://github.com/hym0405/RNaseH_depletion/blob/master/representative_genomes_RefSeq/probe_sequence/GCA_001042595.1.probe.tsv	30	61	Complete	2.63567	58.5	chromosome Unknown:NZ_AP012326.1/AP012326.1		1	2140	2015-02-17T00:00:00Z	ftp://ftp.ncbi.nlm.nih.gov/genomes/all/GCA/001/042/595/GCA_001042595.1_ASM104259v1	ftp://ftp.ncbi.nlm.nih.gov/genomes/all/GCF/001/042/595/GCF_001042595.1_ASM104259v1
Bradyrhizobium japonicum USDA 6	Bacteria;Proteobacteria;Alphaproteobacteria	USDA 6	SAMD00060992	PRJDA67463	GCA_000284375.1	https://github.com/hym0405/RNaseH_depletion/blob/master/representative_genomes_RefSeq/rRNA_sequence/GCA_000284375.1.rRNA.fa	https://github.com/hym0405/RNaseH_depletion/blob/master/representative_genomes_RefSeq/probe_sequence/GCA_000284375.1.probe.tsv	29	57	Complete	9.20738	63.7	chromosome:NC_017249.1/AP012206.1		1	8327	2011-10-31T23:11:00Z	ftp://ftp.ncbi.nlm.nih.gov/genomes/all/GCA/000/284/375/GCA_000284375.1_ASM28437v1	ftp://ftp.ncbi.nlm.nih.gov/genomes/all/GCF/000/284/375/GCF_000284375.1_ASM28437v1
Gluconacetobacter diazotrophicus PA1 5	Bacteria;Proteobacteria;Alphaproteobacteria	PAl 5; ATCC 49037	SAMN02598444	PRJNA21071	GCA_000021325.1	https://github.com/hym0405/RNaseH_depletion/blob/master/representative_genomes_RefSeq/rRNA_sequence/GCA_000021325.1.rRNA.fa	https://github.com/hym0405/RNaseH_depletion/blob/master/representative_genomes_RefSeq/probe_sequence/GCA_000021325.1.probe.tsv	29	54	Complete	3.91495	66.3446	chromosome:NC_011365.1/CP001189.1; plasmid pGDIA01:NC_011367.1/CP001190.1		2	3457	2008-10-16T00:00:00Z	ftp://ftp.ncbi.nlm.nih.gov/genomes/all/GCA/000/021/325/GCA_000021325.1_ASM2132v1	ftp://ftp.ncbi.nlm.nih.gov/genomes/all/GCF/000/021/325/GCF_000021325.1_ASM2132v1
Microcystis aeruginosa NIES-843	Bacteria;Terrabacteria group;Cyanobacteria/Melainabacteria group	NIES-843	SAMD00060936	PRJDA27835	GCA_000010625.1	https://github.com/hym0405/RNaseH_depletion/blob/master/representative_genomes_RefSeq/rRNA_sequence/GCA_000010625.1.rRNA.fa	https://github.com/hym0405/RNaseH_depletion/blob/master/representative_genomes_RefSeq/probe_sequence/GCA_000010625.1.probe.tsv	29	57	Complete	5.84279	42.3	chromosome:NC_010296.1/AP009552.1		1	5190	2008-01-24T23:06:00Z	ftp://ftp.ncbi.nlm.nih.gov/genomes/all/GCA/000/010/625/GCA_000010625.1_ASM1062v1	ftp://ftp.ncbi.nlm.nih.gov/genomes/all/GCF/000/010/625/GCF_000010625.1_ASM1062v1
Streptococcus dysgalactiae subsp. equisimilis AC-2713	Bacteria;Terrabacteria group;Firmicutes	AC-2713	SAMEA3138428	PRJNA48119	GCA_000317855.1	https://github.com/hym0405/RNaseH_depletion/blob/master/representative_genomes_RefSeq/rRNA_sequence/GCA_000317855.1.rRNA.fa	https://github.com/hym0405/RNaseH_depletion/blob/master/representative_genomes_RefSeq/probe_sequence/GCA_000317855.1.probe.tsv	30	58	Complete	2.17944	39.5	chromosome:NC_019042.1/HE858529.1		1	1947	2012-10-31T00:00:00Z	ftp://ftp.ncbi.nlm.nih.gov/genomes/all/GCA/000/317/855/GCA_000317855.1_ASM31785v1	ftp://ftp.ncbi.nlm.nih.gov/genomes/all/GCF/000/317/855/GCF_000317855.1_ASM31785v1
Rhizobium etli CFN 42	Bacteria;Proteobacteria;Alphaproteobacteria	CFN 42	SAMN02603106	PRJNA13932	GCA_000092045.1	https://github.com/hym0405/RNaseH_depletion/blob/master/representative_genomes_RefSeq/rRNA_sequence/GCA_000092045.1.rRNA.fa	https://github.com/hym0405/RNaseH_depletion/blob/master/representative_genomes_RefSeq/probe_sequence/GCA_000092045.1.probe.tsv	29	57	Complete	6.53023	61.0458	chromosome:NC_007761.1/CP000133.1; plasmid p42a:NC_007762.1/CP000134.1; plasmid p42b:NC_007763.1/CP000135.1; plasmid p42c:NC_007764.1/CP000136.1; plasmid p42e:NC_007765.1/CP000137.1; plasmid p42f:NC_007766.1/CP000138.1; plasmid symbiotic plasmid p42d:NC_004041.2/U80928.5		7	5992	2006-02-01T00:00:00Z	ftp://ftp.ncbi.nlm.nih.gov/genomes/all/GCA/000/092/045/GCA_000092045.1_ASM9204v1	ftp://ftp.ncbi.nlm.nih.gov/genomes/all/GCF/000/092/045/GCF_000092045.1_ASM9204v1
Chromohalobacter salexigens DSM 3043	Bacteria;Proteobacteria;Gammaproteobacteria	DSM 3043	SAMN02598275	PRJNA12636	GCA_000055785.1	https://github.com/hym0405/RNaseH_depletion/blob/master/representative_genomes_RefSeq/rRNA_sequence/GCA_000055785.1.rRNA.fa	https://github.com/hym0405/RNaseH_depletion/blob/master/representative_genomes_RefSeq/probe_sequence/GCA_000055785.1.probe.tsv	30	57	Complete	3.69665	63.9	chromosome:NC_007963.1/CP000285.1		1	3282	2006-04-11T00:00:00Z	ftp://ftp.ncbi.nlm.nih.gov/genomes/all/GCA/000/055/785/GCA_000055785.1_ASM5578v1	ftp://ftp.ncbi.nlm.nih.gov/genomes/all/GCF/000/055/785/GCF_000055785.1_ASM5578v1
Bartonella tribocorum CIP 105476	Bacteria;Proteobacteria;Alphaproteobacteria	type strain:506 = CIP 105476	SAMEA3138339	PRJNA28109	GCA_000196435.1	https://github.com/hym0405/RNaseH_depletion/blob/master/representative_genomes_RefSeq/rRNA_sequence/GCA_000196435.1.rRNA.fa	https://github.com/hym0405/RNaseH_depletion/blob/master/representative_genomes_RefSeq/probe_sequence/GCA_000196435.1.probe.tsv	29	55	Complete	2.6424	38.8655	chromosome:NC_010161.1/AM260525.1; plasmid pBT01:NC_010160.1/AM260524.1		2	2208	2007-11-25T00:00:00Z	ftp://ftp.ncbi.nlm.nih.gov/genomes/all/GCA/000/196/435/GCA_000196435.1_ASM19643v1	ftp://ftp.ncbi.nlm.nih.gov/genomes/all/GCF/000/196/435/GCF_000196435.1_ASM19643v1
Hungateiclostridium thermocellum ATCC 27405	Bacteria;Terrabacteria group;Firmicutes	ATCC 27405	SAMN02598481	PRJNA314	GCA_000015865.1	https://github.com/hym0405/RNaseH_depletion/blob/master/representative_genomes_RefSeq/rRNA_sequence/GCA_000015865.1.rRNA.fa	https://github.com/hym0405/RNaseH_depletion/blob/master/representative_genomes_RefSeq/probe_sequence/GCA_000015865.1.probe.tsv	30	58	Complete	3.8433	39	chromosome:NC_009012.1/CP000568.1		1	3204	2007-02-14T00:00:00Z	ftp://ftp.ncbi.nlm.nih.gov/genomes/all/GCA/000/015/865/GCA_000015865.1_ASM1586v1	ftp://ftp.ncbi.nlm.nih.gov/genomes/all/GCF/000/015/865/GCF_000015865.1_ASM1586v1
Streptomyces clavuligerus	Bacteria;Terrabacteria group;Actinobacteria	F613-1	SAMN05392246	PRJNA329150	GCA_001693675.1	https://github.com/hym0405/RNaseH_depletion/blob/master/representative_genomes_RefSeq/rRNA_sequence/GCA_001693675.1.rRNA.fa	https://github.com/hym0405/RNaseH_depletion/blob/master/representative_genomes_RefSeq/probe_sequence/GCA_001693675.1.probe.tsv	30	62	Complete	7.59076	72.6162	chromosome:NZ_CP016559.1/CP016559.1; plasmid pSCL4:NZ_CP016560.1/CP016560.1		2	6097	2016-07-26T00:00:00Z	ftp://ftp.ncbi.nlm.nih.gov/genomes/all/GCA/001/693/675/GCA_001693675.1_ASM169367v1	ftp://ftp.ncbi.nlm.nih.gov/genomes/all/GCF/001/693/675/GCF_001693675.1_ASM169367v1
Chlamydia psittaci 6BC	Bacteria;PVC group;Chlamydiae	6BC	SAMN02603382	PRJNA62889	GCA_000204255.1	https://github.com/hym0405/RNaseH_depletion/blob/master/representative_genomes_RefSeq/rRNA_sequence/GCA_000204255.1.rRNA.fa	https://github.com/hym0405/RNaseH_depletion/blob/master/representative_genomes_RefSeq/probe_sequence/GCA_000204255.1.probe.tsv	30	58	Complete	1.17922	39.0603	chromosome:NC_017287.1/CP002586.1; plasmid pCps6BC:NC_017288.1/CP002587.1		2	988	2011-04-14T00:00:00Z	ftp://ftp.ncbi.nlm.nih.gov/genomes/all/GCA/000/204/255/GCA_000204255.1_ASM20425v1	ftp://ftp.ncbi.nlm.nih.gov/genomes/all/GCF/000/204/255/GCF_000204255.1_ASM20425v1
Chthoniobacter flavus Ellin428	Bacteria;PVC group;Verrucomicrobia	Ellin428	SAMN00000678	PRJNA28531	GCA_000173075.1	https://github.com/hym0405/RNaseH_depletion/blob/master/representative_genomes_RefSeq/rRNA_sequence/GCA_000173075.1.rRNA.fa	https://github.com/hym0405/RNaseH_depletion/blob/master/representative_genomes_RefSeq/probe_sequence/GCA_000173075.1.probe.tsv	30	57	Scaffold	7.8487	61.1		ABVL01	62	6301	2008-08-15T00:00:00Z	ftp://ftp.ncbi.nlm.nih.gov/genomes/all/GCA/000/173/075/GCA_000173075.1_ASM17307v1	ftp://ftp.ncbi.nlm.nih.gov/genomes/all/GCF/000/173/075/GCF_000173075.1_ASM17307v1
Borreliella garinii	Bacteria;Spirochaetes;Spirochaetia	CIP 103362	SAMN05941958	PRJNA350560	GCA_001922545.1	https://github.com/hym0405/RNaseH_depletion/blob/master/representative_genomes_RefSeq/rRNA_sequence/GCA_001922545.1.rRNA.fa	https://github.com/hym0405/RNaseH_depletion/blob/master/representative_genomes_RefSeq/probe_sequence/GCA_001922545.1.probe.tsv	30	58	Complete	1.15611	28.1739	chromosome:NZ_CP018744.1/CP018744.1; plasmid cp26:NZ_CP018750.1/CP018750.1; plasmid cp32:NZ_CP018755.1/CP018755.1; plasmid cp32:NZ_CP018754.1/CP018754.1; plasmid lp28-7:NZ_CP018749.1/CP018749.1; plasmid p_lp54_linear:NZ_CP018745.1/CP018745.1; plasmid unnamed1:NZ_CP018746.1/CP018746.1; plasmid unnamed2:NZ_CP018747.1/CP018747.1; plasmid unnamed3:NZ_CP018748.1/CP018748.1; plasmid unnamed4:NZ_CP01875…		12	1046	2016-12-21T00:00:00Z	ftp://ftp.ncbi.nlm.nih.gov/genomes/all/GCA/001/922/545/GCA_001922545.1_ASM192254v1	ftp://ftp.ncbi.nlm.nih.gov/genomes/all/GCF/001/922/545/GCF_001922545.1_ASM192254v1
Bacillus amyloliquefaciens DSM 7	Bacteria;Terrabacteria group;Firmicutes	DSM 7	SAMEA2272088	PRJEA41719	GCA_000196735.1	https://github.com/hym0405/RNaseH_depletion/blob/master/representative_genomes_RefSeq/rRNA_sequence/GCA_000196735.1.rRNA.fa	https://github.com/hym0405/RNaseH_depletion/blob/master/representative_genomes_RefSeq/probe_sequence/GCA_000196735.1.probe.tsv	30	58	Complete	3.9802	46.1	chromosome:NC_014551.1/FN597644.1		1	3870	2010-09-23T00:00:00Z	ftp://ftp.ncbi.nlm.nih.gov/genomes/all/GCA/000/196/735/GCA_000196735.1_ASM19673v1	ftp://ftp.ncbi.nlm.nih.gov/genomes/all/GCF/000/196/735/GCF_000196735.1_ASM19673v1
Comamonas testosteroni TK102	Bacteria;Proteobacteria;Betaproteobacteria	TK102	SAMN03081477	PRJNA216961	GCA_000739375.1	https://github.com/hym0405/RNaseH_depletion/blob/master/representative_genomes_RefSeq/rRNA_sequence/GCA_000739375.1.rRNA.fa	https://github.com/hym0405/RNaseH_depletion/blob/master/representative_genomes_RefSeq/probe_sequence/GCA_000739375.1.probe.tsv	30	57	Complete	6.0627	61.9	chromosome:NZ_CP006704.1/CP006704.1		1	5295	2014-08-14T00:00:00Z	ftp://ftp.ncbi.nlm.nih.gov/genomes/all/GCA/000/739/375/GCA_000739375.1_ASM73937v1	ftp://ftp.ncbi.nlm.nih.gov/genomes/all/GCF/000/739/375/GCF_000739375.1_ASM73937v1
Bacillus mycoides	Bacteria;Terrabacteria group;Firmicutes	ATCC 6462	SAMN03012838	PRJNA238211	GCA_000832605.1	https://github.com/hym0405/RNaseH_depletion/blob/master/representative_genomes_RefSeq/rRNA_sequence/GCA_000832605.1.rRNA.fa	https://github.com/hym0405/RNaseH_depletion/blob/master/representative_genomes_RefSeq/probe_sequence/GCA_000832605.1.probe.tsv	30	58	Complete	5.63705	35.3849	chromosome:NZ_CP009692.1/CP009692.1; plasmid pBMX_1:NZ_CP009691.1/CP009691.1; plasmid pBMX_2:NZ_CP009690.1/CP009690.1; plasmid pBMX_3:NZ_CP009689.1/CP009689.1		4	5490	2015-02-05T00:00:00Z	ftp://ftp.ncbi.nlm.nih.gov/genomes/all/GCA/000/832/605/GCA_000832605.1_ASM83260v1	ftp://ftp.ncbi.nlm.nih.gov/genomes/all/GCF/000/832/605/GCF_000832605.1_ASM83260v1
Alteromonas macleodii ATCC 27126	Bacteria;Proteobacteria;Gammaproteobacteria	ATCC 27126	SAMN02603229	PRJNA29793	GCA_000172635.2	https://github.com/hym0405/RNaseH_depletion/blob/master/representative_genomes_RefSeq/rRNA_sequence/GCA_000172635.2.rRNA.fa	https://github.com/hym0405/RNaseH_depletion/blob/master/representative_genomes_RefSeq/probe_sequence/GCA_000172635.2.probe.tsv	30	57	Complete	4.65385	44.7	chromosome:NC_018632.1/CP003841.1		1	3799	2012-09-21T00:00:00Z	ftp://ftp.ncbi.nlm.nih.gov/genomes/all/GCA/000/172/635/GCA_000172635.2_ASM17263v2	ftp://ftp.ncbi.nlm.nih.gov/genomes/all/GCF/000/172/635/GCF_000172635.2_ASM17263v2
Stenotrophomonas maltophilia K279a	Bacteria;Proteobacteria;Gammaproteobacteria	K279a	SAMEA1705934	PRJNA30351	GCA_000072485.1	https://github.com/hym0405/RNaseH_depletion/blob/master/representative_genomes_RefSeq/rRNA_sequence/GCA_000072485.1.rRNA.fa	https://github.com/hym0405/RNaseH_depletion/blob/master/representative_genomes_RefSeq/probe_sequence/GCA_000072485.1.probe.tsv	30	57	Complete	4.85113	66.3	chromosome:NC_010943.1/AM743169.1		1	4368	2008-04-25T00:00:00Z	ftp://ftp.ncbi.nlm.nih.gov/genomes/all/GCA/000/072/485/GCA_000072485.1_ASM7248v1	ftp://ftp.ncbi.nlm.nih.gov/genomes/all/GCF/000/072/485/GCF_000072485.1_ASM7248v1
Micrococcus luteus NCTC 2665	Bacteria;Terrabacteria group;Actinobacteria	NCTC 2665	SAMN00000281	PRJNA20655	GCA_000023205.1	https://github.com/hym0405/RNaseH_depletion/blob/master/representative_genomes_RefSeq/rRNA_sequence/GCA_000023205.1.rRNA.fa	https://github.com/hym0405/RNaseH_depletion/blob/master/representative_genomes_RefSeq/probe_sequence/GCA_000023205.1.probe.tsv	58	61	Complete	2.5011	73	chromosome:NC_012803.1/CP001628.1		1	2215	2009-06-12T00:00:00Z	ftp://ftp.ncbi.nlm.nih.gov/genomes/all/GCA/000/023/205/GCA_000023205.1_ASM2320v1	ftp://ftp.ncbi.nlm.nih.gov/genomes/all/GCF/000/023/205/GCF_000023205.1_ASM2320v1
Helicobacter pullorum MIT 98-5489	Bacteria;Proteobacteria;delta/epsilon subdivisions	MIT 98-5489	SAMN02463681	PRJNA30075	GCA_000155495.1	https://github.com/hym0405/RNaseH_depletion/blob/master/representative_genomes_RefSeq/rRNA_sequence/GCA_000155495.1.rRNA.fa	https://github.com/hym0405/RNaseH_depletion/blob/master/representative_genomes_RefSeq/probe_sequence/GCA_000155495.1.probe.tsv	29	57	Scaffold	1.95167	34.3		ABQU01	44	1850	2008-08-26T00:00:00Z	ftp://ftp.ncbi.nlm.nih.gov/genomes/all/GCA/000/155/495/GCA_000155495.1_ASM15549v1	ftp://ftp.ncbi.nlm.nih.gov/genomes/all/GCF/000/155/495/GCF_000155495.1_ASM15549v1
Helicobacter canadensis MIT 98-5491	Bacteria;Proteobacteria;delta/epsilon subdivisions	MIT 98-5491	SAMN00004577	PRJNA30719	GCA_000162575.1	https://github.com/hym0405/RNaseH_depletion/blob/master/representative_genomes_RefSeq/rRNA_sequence/GCA_000162575.1.rRNA.fa	https://github.com/hym0405/RNaseH_depletion/blob/master/representative_genomes_RefSeq/probe_sequence/GCA_000162575.1.probe.tsv	29	57	Chromosome	1.62384	33.7	chromosome:NZ_CM000776.2/CM000776.2	ACSF01	1	1539	2009-07-07T00:00:00Z	ftp://ftp.ncbi.nlm.nih.gov/genomes/all/GCA/000/162/575/GCA_000162575.1_ASM16257v1	ftp://ftp.ncbi.nlm.nih.gov/genomes/all/GCF/000/162/575/GCF_000162575.1_ASM16257v1
Streptococcus equi subsp. zooepidemicus	Bacteria;Terrabacteria group;Firmicutes	H70	SAMEA2272197	PRJEA30767	GCA_000026605.1	https://github.com/hym0405/RNaseH_depletion/blob/master/representative_genomes_RefSeq/rRNA_sequence/GCA_000026605.1.rRNA.fa	https://github.com/hym0405/RNaseH_depletion/blob/master/representative_genomes_RefSeq/probe_sequence/GCA_000026605.1.probe.tsv	30	57	Complete	2.14987	41.5	chromosome:NC_012470.1/FM204884.1		1	1901	2009-03-26T00:00:00Z	ftp://ftp.ncbi.nlm.nih.gov/genomes/all/GCA/000/026/605/GCA_000026605.1_ASM2660v1	ftp://ftp.ncbi.nlm.nih.gov/genomes/all/GCF/000/026/605/GCF_000026605.1_ASM2660v1
Zymomonas mobilis subsp. mobilis ATCC 10988	Bacteria;Proteobacteria;Alphaproteobacteria	ATCC 10988	SAMN02232066	PRJNA30987	GCA_000175255.2	https://github.com/hym0405/RNaseH_depletion/blob/master/representative_genomes_RefSeq/rRNA_sequence/GCA_000175255.2.rRNA.fa	https://github.com/hym0405/RNaseH_depletion/blob/master/representative_genomes_RefSeq/probe_sequence/GCA_000175255.2.probe.tsv	29	55	Complete	2.14346	46.0424	chromosome:NC_017262.1/CP002850.1; plasmid pZMOB01:NC_017180.1/CP002851.1; plasmid pZMOB02:NC_017183.1/CP002852.1; plasmid pZMOB03:NC_017181.1/CP002853.1; plasmid pZMOB04:NC_017184.1/CP002854.1; plasmid pZMOB05:NC_017182.1/CP002855.1; plasmid pZMOBP6:NC_017185.1/CP002856.1		7	1814	2011-06-13T00:00:00Z	ftp://ftp.ncbi.nlm.nih.gov/genomes/all/GCA/000/175/255/GCA_000175255.2_ASM17525v2	ftp://ftp.ncbi.nlm.nih.gov/genomes/all/GCF/000/175/255/GCF_000175255.2_ASM17525v2
Glaesserella parasuis SH0165	Bacteria;Proteobacteria;Gammaproteobacteria	SH0165	SAMN02603313	PRJNA31099	GCA_000021885.1	https://github.com/hym0405/RNaseH_depletion/blob/master/representative_genomes_RefSeq/rRNA_sequence/GCA_000021885.1.rRNA.fa	https://github.com/hym0405/RNaseH_depletion/blob/master/representative_genomes_RefSeq/probe_sequence/GCA_000021885.1.probe.tsv	30	60	Complete	2.26916	40	chromosome:NC_011852.1/CP001321.1		1	2050	2009-01-07T00:00:00Z	ftp://ftp.ncbi.nlm.nih.gov/genomes/all/GCA/000/021/885/GCA_000021885.1_ASM2188v1	ftp://ftp.ncbi.nlm.nih.gov/genomes/all/GCF/000/021/885/GCF_000021885.1_ASM2188v1
Pasteurella multocida	Bacteria;Proteobacteria;Gammaproteobacteria	ATCC 43137	SAMN02904551	PRJNA244572	GCA_000754275.1	https://github.com/hym0405/RNaseH_depletion/blob/master/representative_genomes_RefSeq/rRNA_sequence/GCA_000754275.1.rRNA.fa	https://github.com/hym0405/RNaseH_depletion/blob/master/representative_genomes_RefSeq/probe_sequence/GCA_000754275.1.probe.tsv	30	58	Complete	2.27184	40.4	chromosome:NZ_CP008918.1/CP008918.1		1	2021	2014-09-12T00:00:00Z	ftp://ftp.ncbi.nlm.nih.gov/genomes/all/GCA/000/754/275/GCA_000754275.1_ASM75427v1	ftp://ftp.ncbi.nlm.nih.gov/genomes/all/GCF/000/754/275/GCF_000754275.1_ASM75427v1
Lactobacillus rhamnosus GG	Bacteria;Terrabacteria group;Firmicutes	GG (ATCC 53103)	SAMEA2272375	PRJEA32195	GCA_000026505.1	https://github.com/hym0405/RNaseH_depletion/blob/master/representative_genomes_RefSeq/rRNA_sequence/GCA_000026505.1.rRNA.fa	https://github.com/hym0405/RNaseH_depletion/blob/master/representative_genomes_RefSeq/probe_sequence/GCA_000026505.1.probe.tsv	31	58	Complete	3.01011	46.7	chromosome:NC_013198.1/FM179322.1		1	2860	2009-09-02T00:00:00Z	ftp://ftp.ncbi.nlm.nih.gov/genomes/all/GCA/000/026/505/GCA_000026505.1_ASM2650v1	ftp://ftp.ncbi.nlm.nih.gov/genomes/all/GCF/000/026/505/GCF_000026505.1_ASM2650v1
Francisella philomiragia subsp. philomiragia ATCC 25017	Bacteria;Proteobacteria;Gammaproteobacteria	ATCC 25017	SAMN02598454	PRJNA27853	GCA_000019285.1	https://github.com/hym0405/RNaseH_depletion/blob/master/representative_genomes_RefSeq/rRNA_sequence/GCA_000019285.1.rRNA.fa	https://github.com/hym0405/RNaseH_depletion/blob/master/representative_genomes_RefSeq/probe_sequence/GCA_000019285.1.probe.tsv	30	57	Complete	2.04971	32.5919	chromosome:NC_010336.1/CP000937.1; plasmid pFPHI01:NC_010331.1/CP000938.1		2	1891	2008-02-11T00:00:00Z	ftp://ftp.ncbi.nlm.nih.gov/genomes/all/GCA/000/019/285/GCA_000019285.1_ASM1928v1	ftp://ftp.ncbi.nlm.nih.gov/genomes/all/GCF/000/019/285/GCF_000019285.1_ASM1928v1
Thermomicrobium roseum DSM 5159	Bacteria;Terrabacteria group;Chloroflexi	DSM 5159	SAMN02603430	PRJNA32569	GCA_000021685.1	https://github.com/hym0405/RNaseH_depletion/blob/master/representative_genomes_RefSeq/rRNA_sequence/GCA_000021685.1.rRNA.fa	https://github.com/hym0405/RNaseH_depletion/blob/master/representative_genomes_RefSeq/probe_sequence/GCA_000021685.1.probe.tsv	30	59	Complete	2.92074	64.2598	chromosome:NC_011959.1/CP001275.1; plasmid unnamed:NC_011961.1/CP001276.1		2	2644	2009-01-22T00:00:00Z	ftp://ftp.ncbi.nlm.nih.gov/genomes/all/GCA/000/021/685/GCA_000021685.1_ASM2168v1	ftp://ftp.ncbi.nlm.nih.gov/genomes/all/GCF/000/021/685/GCF_000021685.1_ASM2168v1
Fibrobacter succinogenes subsp. succinogenes S85	Bacteria;FCB group;Fibrobacteres	S85	SAMN02603971	PRJNA47	GCA_000146505.1	https://github.com/hym0405/RNaseH_depletion/blob/master/representative_genomes_RefSeq/rRNA_sequence/GCA_000146505.1.rRNA.fa	https://github.com/hym0405/RNaseH_depletion/blob/master/representative_genomes_RefSeq/probe_sequence/GCA_000146505.1.probe.tsv	29	57	Complete	3.843	48	chromosome:NC_017448.1/CP002158.1		1	3085	2010-08-06T00:00:00Z	ftp://ftp.ncbi.nlm.nih.gov/genomes/all/GCA/000/146/505/GCA_000146505.1_ASM14650v1	ftp://ftp.ncbi.nlm.nih.gov/genomes/all/GCF/000/146/505/GCF_000146505.1_ASM14650v1
Enterococcus casseliflavus EC20	Bacteria;Terrabacteria group;Firmicutes	EC20	SAMN02596921	PRJNA32935	GCA_000157355.2	https://github.com/hym0405/RNaseH_depletion/blob/master/representative_genomes_RefSeq/rRNA_sequence/GCA_000157355.2.rRNA.fa	https://github.com/hym0405/RNaseH_depletion/blob/master/representative_genomes_RefSeq/probe_sequence/GCA_000157355.2.probe.tsv	30	58	Complete	3.42728	42.8	chromosome:NC_020995.1/CP004856.1		1	3148	2013-04-11T00:00:00Z	ftp://ftp.ncbi.nlm.nih.gov/genomes/all/GCA/000/157/355/GCA_000157355.2_ASM15735v2	ftp://ftp.ncbi.nlm.nih.gov/genomes/all/GCF/000/157/355/GCF_000157355.2_ASM15735v2
Brucella melitensis bv. 1 str. 16M	Bacteria;Proteobacteria;Alphaproteobacteria	16M	SAMN02603416	PRJNA180	GCA_000007125.1	https://github.com/hym0405/RNaseH_depletion/blob/master/representative_genomes_RefSeq/rRNA_sequence/GCA_000007125.1.rRNA.fa	https://github.com/hym0405/RNaseH_depletion/blob/master/representative_genomes_RefSeq/probe_sequence/GCA_000007125.1.probe.tsv	29	58	Complete	3.29493	57.2357	chromosome I:NC_003317.1/AE008917.1; chromosome II:NC_003318.1/AE008918.1		2	3099	2001-11-13T00:00:00Z	ftp://ftp.ncbi.nlm.nih.gov/genomes/all/GCA/000/007/125/GCA_000007125.1_ASM712v1	ftp://ftp.ncbi.nlm.nih.gov/genomes/all/GCF/000/007/125/GCF_000007125.1_ASM712v1
Bacillus megaterium MSP20.1	Bacteria;Terrabacteria group;Firmicutes	MSP20.1	SAMN02469733	PRJNA209226	GCA_000480335.1	https://github.com/hym0405/RNaseH_depletion/blob/master/representative_genomes_RefSeq/rRNA_sequence/GCA_000480335.1.rRNA.fa	https://github.com/hym0405/RNaseH_depletion/blob/master/representative_genomes_RefSeq/probe_sequence/GCA_000480335.1.probe.tsv	No 16S rRNA annotation by RNAmmer	78	Scaffold	4.36903	36.5		AVBB01	140	3894	2013-10-24T00:00:00Z	ftp://ftp.ncbi.nlm.nih.gov/genomes/all/GCA/000/480/335/GCA_000480335.1_SOAPdenovo	ftp://ftp.ncbi.nlm.nih.gov/genomes/all/GCF/000/480/335/GCF_000480335.1_SOAPdenovo
[Clostridium] spiroforme DSM 1552	Bacteria;Terrabacteria group;Firmicutes	DSM 1552	SAMN00627073	PRJNA18925	GCA_000154805.1	https://github.com/hym0405/RNaseH_depletion/blob/master/representative_genomes_RefSeq/rRNA_sequence/GCA_000154805.1.rRNA.fa	https://github.com/hym0405/RNaseH_depletion/blob/master/representative_genomes_RefSeq/probe_sequence/GCA_000154805.1.probe.tsv	28	106	Scaffold	2.50788	28.6		ABIK02	12	2223	2008-01-02T00:00:00Z	ftp://ftp.ncbi.nlm.nih.gov/genomes/all/GCA/000/154/805/GCA_000154805.1_ASM15480v1	ftp://ftp.ncbi.nlm.nih.gov/genomes/all/GCF/000/154/805/GCF_000154805.1_ASM15480v1
[Eubacterium] siraeum DSM 15702	Bacteria;Terrabacteria group;Firmicutes	DSM 15702	SAMN02440977	PRJNA185356	GCA_000382085.1	https://github.com/hym0405/RNaseH_depletion/blob/master/representative_genomes_RefSeq/rRNA_sequence/GCA_000382085.1.rRNA.fa	https://github.com/hym0405/RNaseH_depletion/blob/master/representative_genomes_RefSeq/probe_sequence/GCA_000382085.1.probe.tsv	No 16S rRNA annotation by RNAmmer	33	Scaffold	2.66404	45		ARNC01	34	2334	2013-04-23T00:00:00Z	ftp://ftp.ncbi.nlm.nih.gov/genomes/all/GCA/000/382/085/GCA_000382085.1_ASM38208v1	ftp://ftp.ncbi.nlm.nih.gov/genomes/all/GCF/000/382/085/GCF_000382085.1_ASM38208v1
[Clostridium] leptum DSM 753	Bacteria;Terrabacteria group;Firmicutes	DSM 753	SAMN00627074	PRJNA18923	GCA_000154345.1	https://github.com/hym0405/RNaseH_depletion/blob/master/representative_genomes_RefSeq/rRNA_sequence/GCA_000154345.1.rRNA.fa	https://github.com/hym0405/RNaseH_depletion/blob/master/representative_genomes_RefSeq/probe_sequence/GCA_000154345.1.probe.tsv	30	58	Scaffold	3.27021	50.2		ABCB02	21	2966	2007-07-13T00:00:00Z	ftp://ftp.ncbi.nlm.nih.gov/genomes/all/GCA/000/154/345/GCA_000154345.1_ASM15434v1	ftp://ftp.ncbi.nlm.nih.gov/genomes/all/GCF/000/154/345/GCF_000154345.1_ASM15434v1
Absiella dolichum DSM 3991	Bacteria;Terrabacteria group;Firmicutes	DSM 3991	SAMN00000734	PRJNA18927	GCA_000154285.1	https://github.com/hym0405/RNaseH_depletion/blob/master/representative_genomes_RefSeq/rRNA_sequence/GCA_000154285.1.rRNA.fa	https://github.com/hym0405/RNaseH_depletion/blob/master/representative_genomes_RefSeq/probe_sequence/GCA_000154285.1.probe.tsv	30	58	Scaffold	2.19105	38.1		ABAW02	19	2094	2007-06-06T00:00:00Z	ftp://ftp.ncbi.nlm.nih.gov/genomes/all/GCA/000/154/285/GCA_000154285.1_ASM15428v1	ftp://ftp.ncbi.nlm.nih.gov/genomes/all/GCF/000/154/285/GCF_000154285.1_ASM15428v1
Catenibacterium mitsuokai DSM 15897	Bacteria;Terrabacteria group;Firmicutes	DSM 15897	SAMN00000012	PRJNA19923	GCA_000173795.1	https://github.com/hym0405/RNaseH_depletion/blob/master/representative_genomes_RefSeq/rRNA_sequence/GCA_000173795.1.rRNA.fa	https://github.com/hym0405/RNaseH_depletion/blob/master/representative_genomes_RefSeq/probe_sequence/GCA_000173795.1.probe.tsv	26	52	Contig	2.67131	36.8		ACCK01	475	2457	2008-12-17T00:00:00Z	ftp://ftp.ncbi.nlm.nih.gov/genomes/all/GCA/000/173/795/GCA_000173795.1_ASM17379v1	ftp://ftp.ncbi.nlm.nih.gov/genomes/all/GCF/000/173/795/GCF_000173795.1_ASM17379v1
Roseburia faecis	Bacteria;Terrabacteria group;Firmicutes	2789STDY5608863	SAMEA3545271	PRJEB10915	GCA_001405615.1	https://github.com/hym0405/RNaseH_depletion/blob/master/representative_genomes_RefSeq/rRNA_sequence/GCA_001405615.1.rRNA.fa	https://github.com/hym0405/RNaseH_depletion/blob/master/representative_genomes_RefSeq/probe_sequence/GCA_001405615.1.probe.tsv	30	57	Scaffold	3.56782	43		CYXV01	39	3301	2015-10-01T00:00:00Z	ftp://ftp.ncbi.nlm.nih.gov/genomes/all/GCA/001/405/615/GCA_001405615.1_13414_6_47	ftp://ftp.ncbi.nlm.nih.gov/genomes/all/GCF/001/405/615/GCF_001405615.1_13414_6_47
Blautia hydrogenotrophica DSM 10507	Bacteria;Terrabacteria group;Firmicutes	DSM 10507	SAMN02415620	PRJNA21007	GCA_000157975.1	https://github.com/hym0405/RNaseH_depletion/blob/master/representative_genomes_RefSeq/rRNA_sequence/GCA_000157975.1.rRNA.fa	https://github.com/hym0405/RNaseH_depletion/blob/master/representative_genomes_RefSeq/probe_sequence/GCA_000157975.1.probe.tsv	30	57	Scaffold	3.62694	45.1		ACBZ01	33	3249	2009-02-23T00:00:00Z	ftp://ftp.ncbi.nlm.nih.gov/genomes/all/GCA/000/157/975/GCA_000157975.1_ASM15797v1	ftp://ftp.ncbi.nlm.nih.gov/genomes/all/GCF/000/157/975/GCF_000157975.1_ASM15797v1
Marvinbryantia formatexigens DSM 14469	Bacteria;Terrabacteria group;Firmicutes	DSM 14469	SAMN00000025	PRJNA21051	GCA_000173815.1	https://github.com/hym0405/RNaseH_depletion/blob/master/representative_genomes_RefSeq/rRNA_sequence/GCA_000173815.1.rRNA.fa	https://github.com/hym0405/RNaseH_depletion/blob/master/representative_genomes_RefSeq/probe_sequence/GCA_000173815.1.probe.tsv	30	57	Contig	4.54896	49.6		ACCL02	58	4081	2008-12-17T00:00:00Z	ftp://ftp.ncbi.nlm.nih.gov/genomes/all/GCA/000/173/815/GCA_000173815.1_ASM17381v1	ftp://ftp.ncbi.nlm.nih.gov/genomes/all/GCF/000/173/815/GCF_000173815.1_ASM17381v1
Alistipes putredinis DSM 17216	Bacteria;FCB group;Bacteroidetes/Chlorobi group	DSM 17216	SAMN00000002	PRJNA19655	GCA_000154465.1	https://github.com/hym0405/RNaseH_depletion/blob/master/representative_genomes_RefSeq/rRNA_sequence/GCA_000154465.1.rRNA.fa	https://github.com/hym0405/RNaseH_depletion/blob/master/representative_genomes_RefSeq/probe_sequence/GCA_000154465.1.probe.tsv	30	57	Scaffold	2.55068	53.3		ABFK02	12	2303	2007-09-11T00:00:00Z	ftp://ftp.ncbi.nlm.nih.gov/genomes/all/GCA/000/154/465/GCA_000154465.1_ASM15446v1	ftp://ftp.ncbi.nlm.nih.gov/genomes/all/GCF/000/154/465/GCF_000154465.1_ASM15446v1
Anaerofustis stercorihominis DSM 17244	Bacteria;Terrabacteria group;Firmicutes	DSM 17244	SAMN02299418	PRJNA19657	GCA_000154825.1	https://github.com/hym0405/RNaseH_depletion/blob/master/representative_genomes_RefSeq/rRNA_sequence/GCA_000154825.1.rRNA.fa	https://github.com/hym0405/RNaseH_depletion/blob/master/representative_genomes_RefSeq/probe_sequence/GCA_000154825.1.probe.tsv	30	57	Scaffold	2.2847	33.3		ABIL02	5	2161	2008-01-02T00:00:00Z	ftp://ftp.ncbi.nlm.nih.gov/genomes/all/GCA/000/154/825/GCA_000154825.1_ASM15482v1	ftp://ftp.ncbi.nlm.nih.gov/genomes/all/GCF/000/154/825/GCF_000154825.1_ASM15482v1
Anaerotruncus colihominis DSM 17241	Bacteria;Terrabacteria group;Firmicutes	DSM 17241	SAMN00000003	PRJNA19659	GCA_000154565.1	https://github.com/hym0405/RNaseH_depletion/blob/master/representative_genomes_RefSeq/rRNA_sequence/GCA_000154565.1.rRNA.fa	https://github.com/hym0405/RNaseH_depletion/blob/master/representative_genomes_RefSeq/probe_sequence/GCA_000154565.1.probe.tsv	30	76	Scaffold	3.71969	54.2		ABGD02	28	3605	2007-10-10T00:00:00Z	ftp://ftp.ncbi.nlm.nih.gov/genomes/all/GCA/000/154/565/GCA_000154565.1_ASM15456v1	ftp://ftp.ncbi.nlm.nih.gov/genomes/all/GCF/000/154/565/GCF_000154565.1_ASM15456v1
Intestinibacter bartlettii DSM 16795	Bacteria;Terrabacteria group;Firmicutes	DSM 16795	SAMN02299419	PRJNA19661	GCA_000154445.1	https://github.com/hym0405/RNaseH_depletion/blob/master/representative_genomes_RefSeq/rRNA_sequence/GCA_000154445.1.rRNA.fa	https://github.com/hym0405/RNaseH_depletion/blob/master/representative_genomes_RefSeq/probe_sequence/GCA_000154445.1.probe.tsv	29	36	Scaffold	2.97226	28.8		ABEZ02	18	2601	2007-09-11T00:00:00Z	ftp://ftp.ncbi.nlm.nih.gov/genomes/all/GCA/000/154/445/GCA_000154445.1_ASM15444v1	ftp://ftp.ncbi.nlm.nih.gov/genomes/all/GCF/000/154/445/GCF_000154445.1_ASM15444v1
Erysipelatoclostridium ramosum DSM 1402	Bacteria;Terrabacteria group;Firmicutes	DSM 1402	SAMN00000007	PRJNA19663	GCA_000154485.1	https://github.com/hym0405/RNaseH_depletion/blob/master/representative_genomes_RefSeq/rRNA_sequence/GCA_000154485.1.rRNA.fa	https://github.com/hym0405/RNaseH_depletion/blob/master/representative_genomes_RefSeq/probe_sequence/GCA_000154485.1.probe.tsv	30	58	Scaffold	3.2352	31.4		ABFX02	12	2982	2007-10-03T00:00:00Z	ftp://ftp.ncbi.nlm.nih.gov/genomes/all/GCA/000/154/485/GCA_000154485.1_ASM15448v1	ftp://ftp.ncbi.nlm.nih.gov/genomes/all/GCF/000/154/485/GCF_000154485.1_ASM15448v1
Collinsella stercoris DSM 13279	Bacteria;Terrabacteria group;Actinobacteria	DSM 13279	SAMN00008814	PRJNA19665	GCA_000156215.1	https://github.com/hym0405/RNaseH_depletion/blob/master/representative_genomes_RefSeq/rRNA_sequence/GCA_000156215.1.rRNA.fa	https://github.com/hym0405/RNaseH_depletion/blob/master/representative_genomes_RefSeq/probe_sequence/GCA_000156215.1.probe.tsv	29	62	Scaffold	2.47543	62.7		ABXJ01	35	1896	2008-10-02T00:00:00Z	ftp://ftp.ncbi.nlm.nih.gov/genomes/all/GCA/000/156/215/GCA_000156215.1_ASM15621v1	ftp://ftp.ncbi.nlm.nih.gov/genomes/all/GCF/000/156/215/GCF_000156215.1_ASM15621v1
Ruminococcus lactaris ATCC 29176	Bacteria;Terrabacteria group;Firmicutes	ATCC 29176	SAMN00000022	PRJNA20557	GCA_000155205.1	https://github.com/hym0405/RNaseH_depletion/blob/master/representative_genomes_RefSeq/rRNA_sequence/GCA_000155205.1.rRNA.fa	https://github.com/hym0405/RNaseH_depletion/blob/master/representative_genomes_RefSeq/probe_sequence/GCA_000155205.1.probe.tsv	30	98	Scaffold	2.73123	42.7		ABOU02	47	2403	2008-04-16T00:00:00Z	ftp://ftp.ncbi.nlm.nih.gov/genomes/all/GCA/000/155/205/GCA_000155205.1_ASM15520v1	ftp://ftp.ncbi.nlm.nih.gov/genomes/all/GCF/000/155/205/GCF_000155205.1_ASM15520v1
Coprococcus comes ATCC 27758	Bacteria;Terrabacteria group;Firmicutes	ATCC 27758	SAMN00000016	PRJNA20525	GCA_000155875.1	https://github.com/hym0405/RNaseH_depletion/blob/master/representative_genomes_RefSeq/rRNA_sequence/GCA_000155875.1.rRNA.fa	https://github.com/hym0405/RNaseH_depletion/blob/master/representative_genomes_RefSeq/probe_sequence/GCA_000155875.1.probe.tsv	30	54	Scaffold	3.24221	42.5		ABVR01	13	2649	2009-03-12T00:00:00Z	ftp://ftp.ncbi.nlm.nih.gov/genomes/all/GCA/000/155/875/GCA_000155875.1_ASM15587v1	ftp://ftp.ncbi.nlm.nih.gov/genomes/all/GCF/000/155/875/GCF_000155875.1_ASM15587v1
Bacteroides coprocola DSM 17136	Bacteria;FCB group;Bacteroidetes/Chlorobi group	DSM 17136	SAMN00000014	PRJNA20521	GCA_000154845.1	https://github.com/hym0405/RNaseH_depletion/blob/master/representative_genomes_RefSeq/rRNA_sequence/GCA_000154845.1.rRNA.fa	https://github.com/hym0405/RNaseH_depletion/blob/master/representative_genomes_RefSeq/probe_sequence/GCA_000154845.1.probe.tsv	30	57	Scaffold	4.30012	41.9		ABIY02	90	3565	2008-01-02T00:00:00Z	ftp://ftp.ncbi.nlm.nih.gov/genomes/all/GCA/000/154/845/GCA_000154845.1_ASM15484v1	ftp://ftp.ncbi.nlm.nih.gov/genomes/all/GCF/000/154/845/GCF_000154845.1_ASM15484v1
Providencia stuartii MRSN 2154	Bacteria;Proteobacteria;Gammaproteobacteria	MRSN 2154	SAMN02604304	PRJNA88059	GCA_000259175.1	https://github.com/hym0405/RNaseH_depletion/blob/master/representative_genomes_RefSeq/rRNA_sequence/GCA_000259175.1.rRNA.fa	https://github.com/hym0405/RNaseH_depletion/blob/master/representative_genomes_RefSeq/probe_sequence/GCA_000259175.1.probe.tsv	30	60	Complete	4.40211	41.3	chromosome:NC_017731.1/CP003488.1		1	3849	2012-04-18T00:00:00Z	ftp://ftp.ncbi.nlm.nih.gov/genomes/all/GCA/000/259/175/GCA_000259175.1_ASM25917v1	ftp://ftp.ncbi.nlm.nih.gov/genomes/all/GCF/000/259/175/GCF_000259175.1_ASM25917v1
Blautia obeum ATCC 29174	Bacteria;Terrabacteria group;Firmicutes	ATCC 29174	SAMN00627103	PRJNA18147	GCA_000153905.1	https://github.com/hym0405/RNaseH_depletion/blob/master/representative_genomes_RefSeq/rRNA_sequence/GCA_000153905.1.rRNA.fa	https://github.com/hym0405/RNaseH_depletion/blob/master/representative_genomes_RefSeq/probe_sequence/GCA_000153905.1.probe.tsv	32	57	Scaffold	3.62551	41.6		AAVO02	54	3209	2007-02-13T00:00:00Z	ftp://ftp.ncbi.nlm.nih.gov/genomes/all/GCA/000/153/905/GCA_000153905.1_ASM15390v1	ftp://ftp.ncbi.nlm.nih.gov/genomes/all/GCF/000/153/905/GCF_000153905.1_ASM15390v1
[Ruminococcus] torques ATCC 27756	Bacteria;Terrabacteria group;Firmicutes	ATCC 27756	SAMN00627104	PRJNA18153	GCA_000153925.1	https://github.com/hym0405/RNaseH_depletion/blob/master/representative_genomes_RefSeq/rRNA_sequence/GCA_000153925.1.rRNA.fa	https://github.com/hym0405/RNaseH_depletion/blob/master/representative_genomes_RefSeq/probe_sequence/GCA_000153925.1.probe.tsv	31	84	Scaffold	2.74171	42		AAVP02	41	2286	2007-02-13T00:00:00Z	ftp://ftp.ncbi.nlm.nih.gov/genomes/all/GCA/000/153/925/GCA_000153925.1_ASM15392v1	ftp://ftp.ncbi.nlm.nih.gov/genomes/all/GCF/000/153/925/GCF_000153925.1_ASM15392v1
Parvimonas micra	Bacteria;Terrabacteria group;Firmicutes	KCOM 1535; ChDC B708	SAMN03135876	PRJNA264589	GCA_000800295.1	https://github.com/hym0405/RNaseH_depletion/blob/master/representative_genomes_RefSeq/rRNA_sequence/GCA_000800295.1.rRNA.fa	https://github.com/hym0405/RNaseH_depletion/blob/master/representative_genomes_RefSeq/probe_sequence/GCA_000800295.1.probe.tsv	30	57	Complete	1.62701	28.6	chromosome:NZ_CP009761.1/CP009761.1		1	1438	2014-12-09T00:00:00Z	ftp://ftp.ncbi.nlm.nih.gov/genomes/all/GCA/000/800/295/GCA_000800295.1_ASM80029v1	ftp://ftp.ncbi.nlm.nih.gov/genomes/all/GCF/000/800/295/GCF_000800295.1_ASM80029v1
Schaalia odontolytica ATCC 17982	Bacteria;Terrabacteria group;Actinobacteria	ATCC 17982	SAMN00627054	PRJNA18171	GCA_000154225.1	https://github.com/hym0405/RNaseH_depletion/blob/master/representative_genomes_RefSeq/rRNA_sequence/GCA_000154225.1.rRNA.fa	https://github.com/hym0405/RNaseH_depletion/blob/master/representative_genomes_RefSeq/probe_sequence/GCA_000154225.1.probe.tsv	30	62	Scaffold	2.39396	65.4		AAYI02	2	1997	2007-03-16T00:00:00Z	ftp://ftp.ncbi.nlm.nih.gov/genomes/all/GCA/000/154/225/GCA_000154225.1_ASM15422v1	ftp://ftp.ncbi.nlm.nih.gov/genomes/all/GCF/000/154/225/GCF_000154225.1_ASM15422v1
Pseudoflavonifractor capillosus ATCC 29799	Bacteria;Terrabacteria group;Firmicutes	ATCC 29799	SAMN00627059	PRJNA18173	GCA_000169255.2	https://github.com/hym0405/RNaseH_depletion/blob/master/representative_genomes_RefSeq/rRNA_sequence/GCA_000169255.2.rRNA.fa	https://github.com/hym0405/RNaseH_depletion/blob/master/representative_genomes_RefSeq/probe_sequence/GCA_000169255.2.probe.tsv	30	56	Contig	4.24108	59.1		AAXG02	65	3816	2007-03-06T00:00:00Z	ftp://ftp.ncbi.nlm.nih.gov/genomes/all/GCA/000/169/255/GCA_000169255.2_ASM16925v2	ftp://ftp.ncbi.nlm.nih.gov/genomes/all/GCF/000/169/255/GCF_000169255.2_ASM16925v2
[Clostridium] scindens ATCC 35704	Bacteria;Terrabacteria group;Firmicutes	ATCC 35704	SAMN00627066	PRJNA18175	GCA_000154505.1	https://github.com/hym0405/RNaseH_depletion/blob/master/representative_genomes_RefSeq/rRNA_sequence/GCA_000154505.1.rRNA.fa	https://github.com/hym0405/RNaseH_depletion/blob/master/representative_genomes_RefSeq/probe_sequence/GCA_000154505.1.probe.tsv	30	102	Scaffold	3.62261	46.3		ABFY02	41	3436	2007-10-03T00:00:00Z	ftp://ftp.ncbi.nlm.nih.gov/genomes/all/GCA/000/154/505/GCA_000154505.1_ASM15450v1	ftp://ftp.ncbi.nlm.nih.gov/genomes/all/GCF/000/154/505/GCF_000154505.1_ASM15450v1
Anaerobutyricum hallii DSM 3353	Bacteria;Terrabacteria group;Firmicutes	DSM 3353	SAMN02415618	PRJNA18177	GCA_000173975.1	https://github.com/hym0405/RNaseH_depletion/blob/master/representative_genomes_RefSeq/rRNA_sequence/GCA_000173975.1.rRNA.fa	https://github.com/hym0405/RNaseH_depletion/blob/master/representative_genomes_RefSeq/probe_sequence/GCA_000173975.1.probe.tsv	28	31	Contig	3.291	38.2		ACEP01	175	2777	2009-02-03T00:00:00Z	ftp://ftp.ncbi.nlm.nih.gov/genomes/all/GCA/000/173/975/GCA_000173975.1_ASM17397v1	ftp://ftp.ncbi.nlm.nih.gov/genomes/all/GCF/000/173/975/GCF_000173975.1_ASM17397v1
[Ruminococcus] gnavus AGR2154	Bacteria;Terrabacteria group;Firmicutes	AGR2154	SAMN02584990	PRJNA214525	GCA_000526735.1	https://github.com/hym0405/RNaseH_depletion/blob/master/representative_genomes_RefSeq/rRNA_sequence/GCA_000526735.1.rRNA.fa	https://github.com/hym0405/RNaseH_depletion/blob/master/representative_genomes_RefSeq/probe_sequence/GCA_000526735.1.probe.tsv	30	57	Contig	3.72408	42.5		JAGQ01	5	3346	2014-01-14T00:00:00Z	ftp://ftp.ncbi.nlm.nih.gov/genomes/all/GCA/000/526/735/GCA_000526735.1_ASM52673v1	ftp://ftp.ncbi.nlm.nih.gov/genomes/all/GCF/000/526/735/GCF_000526735.1_ASM52673v1
Subdoligranulum variabile DSM 15176	Bacteria;Terrabacteria group;Firmicutes	DSM 15176	SAMN00008862	PRJNA18181	GCA_000157955.1	https://github.com/hym0405/RNaseH_depletion/blob/master/representative_genomes_RefSeq/rRNA_sequence/GCA_000157955.1.rRNA.fa	https://github.com/hym0405/RNaseH_depletion/blob/master/representative_genomes_RefSeq/probe_sequence/GCA_000157955.1.probe.tsv	35	51	Scaffold	3.24547	57.9		ACBY02	11	2931	2009-02-23T00:00:00Z	ftp://ftp.ncbi.nlm.nih.gov/genomes/all/GCA/000/157/955/GCA_000157955.1_ASM15795v1	ftp://ftp.ncbi.nlm.nih.gov/genomes/all/GCF/000/157/955/GCF_000157955.1_ASM15795v1
[Clostridium] symbiosum WAL-14163	Bacteria;Terrabacteria group;Firmicutes	WAL-14163	SAMN02463857	PRJNA46399	GCA_000189595.1	https://github.com/hym0405/RNaseH_depletion/blob/master/representative_genomes_RefSeq/rRNA_sequence/GCA_000189595.1.rRNA.fa	https://github.com/hym0405/RNaseH_depletion/blob/master/representative_genomes_RefSeq/probe_sequence/GCA_000189595.1.probe.tsv	30	57	Scaffold	5.3525	47.7		ADLQ01	52	4665	2011-02-14T00:00:00Z	ftp://ftp.ncbi.nlm.nih.gov/genomes/all/GCA/000/189/595/GCA_000189595.1_Clos_symb_WAL_14163_V1	ftp://ftp.ncbi.nlm.nih.gov/genomes/all/GCF/000/189/595/GCF_000189595.1_Clos_symb_WAL_14163_V1
Dorea longicatena DSM 13814	Bacteria;Terrabacteria group;Firmicutes	DSM 13814	SAMN00627086	PRJNA18157	GCA_000154065.1	https://github.com/hym0405/RNaseH_depletion/blob/master/representative_genomes_RefSeq/rRNA_sequence/GCA_000154065.1.rRNA.fa	https://github.com/hym0405/RNaseH_depletion/blob/master/representative_genomes_RefSeq/probe_sequence/GCA_000154065.1.probe.tsv	30	72	Scaffold	2.91543	41.4		AAXB02	36	2635	2007-03-02T00:00:00Z	ftp://ftp.ncbi.nlm.nih.gov/genomes/all/GCA/000/154/065/GCA_000154065.1_ASM15406v1	ftp://ftp.ncbi.nlm.nih.gov/genomes/all/GCF/000/154/065/GCF_000154065.1_ASM15406v1
Anaerostipes caccae DSM 14662	Bacteria;Terrabacteria group;Firmicutes	DSM 14662	SAMN00627053	PRJNA18213	GCA_000154305.1	https://github.com/hym0405/RNaseH_depletion/blob/master/representative_genomes_RefSeq/rRNA_sequence/GCA_000154305.1.rRNA.fa	https://github.com/hym0405/RNaseH_depletion/blob/master/representative_genomes_RefSeq/probe_sequence/GCA_000154305.1.probe.tsv	32	59	Scaffold	3.60694	44.3		ABAX03	26	3363	2007-05-24T00:00:00Z	ftp://ftp.ncbi.nlm.nih.gov/genomes/all/GCA/000/154/305/GCA_000154305.1_ASM15430v1	ftp://ftp.ncbi.nlm.nih.gov/genomes/all/GCF/000/154/305/GCF_000154305.1_ASM15430v1
Eubacterium ventriosum ATCC 27560	Bacteria;Terrabacteria group;Firmicutes	ATCC 27560	SAMN00627091	PRJNA18159	GCA_000153885.1	https://github.com/hym0405/RNaseH_depletion/blob/master/representative_genomes_RefSeq/rRNA_sequence/GCA_000153885.1.rRNA.fa	https://github.com/hym0405/RNaseH_depletion/blob/master/representative_genomes_RefSeq/probe_sequence/GCA_000153885.1.probe.tsv	30	69	Scaffold	2.8708	34.9		AAVL02	27	2455	2006-12-06T00:00:00Z	ftp://ftp.ncbi.nlm.nih.gov/genomes/all/GCA/000/153/885/GCA_000153885.1_ASM15388v1	ftp://ftp.ncbi.nlm.nih.gov/genomes/all/GCF/000/153/885/GCF_000153885.1_ASM15388v1
Desulfovibrio piger	Bacteria;Proteobacteria;delta/epsilon subdivisions	FI11049	SAMEA4527702	PRJEB16679	GCA_900116045.1	https://github.com/hym0405/RNaseH_depletion/blob/master/representative_genomes_RefSeq/rRNA_sequence/GCA_900116045.1.rRNA.fa	https://github.com/hym0405/RNaseH_depletion/blob/master/representative_genomes_RefSeq/probe_sequence/GCA_900116045.1.probe.tsv	30	58	Complete	2.80753	64.2	chromosome I:NZ_LT630450.1/LT630450.1		1	2353	2016-11-12T00:00:00Z	ftp://ftp.ncbi.nlm.nih.gov/genomes/all/GCA/900/116/045/GCA_900116045.1_DESPIGER	ftp://ftp.ncbi.nlm.nih.gov/genomes/all/GCF/900/116/045/GCF_900116045.1_DESPIGER
Bacteroides caccae	Bacteria;FCB group;Bacteroidetes/Chlorobi group	ATCC 43185	SAMN07340701	PRJNA393727	GCA_002222615.2	https://github.com/hym0405/RNaseH_depletion/blob/master/representative_genomes_RefSeq/rRNA_sequence/GCA_002222615.2.rRNA.fa	https://github.com/hym0405/RNaseH_depletion/blob/master/representative_genomes_RefSeq/probe_sequence/GCA_002222615.2.probe.tsv	30	57	Complete	4.5708	41.9	chromosome:NZ_CP022412.2/CP022412.2		1	3550	2017-07-20T00:00:00Z	ftp://ftp.ncbi.nlm.nih.gov/genomes/all/GCA/002/222/615/GCA_002222615.2_ASM222261v2	ftp://ftp.ncbi.nlm.nih.gov/genomes/all/GCF/002/222/615/GCF_002222615.2_ASM222261v2
Collinsella aerofaciens ATCC 25986	Bacteria;Terrabacteria group;Actinobacteria	ATCC 25986	SAMN00627067	PRJNA18167	GCA_000169035.1	https://github.com/hym0405/RNaseH_depletion/blob/master/representative_genomes_RefSeq/rRNA_sequence/GCA_000169035.1.rRNA.fa	https://github.com/hym0405/RNaseH_depletion/blob/master/representative_genomes_RefSeq/probe_sequence/GCA_000169035.1.probe.tsv	29	59	Contig	2.43987	60.5		AAVN02	25	2040	2007-01-03T00:00:00Z	ftp://ftp.ncbi.nlm.nih.gov/genomes/all/GCA/000/169/035/GCA_000169035.1_ASM16903v1	ftp://ftp.ncbi.nlm.nih.gov/genomes/all/GCF/000/169/035/GCF_000169035.1_ASM16903v1
[Clostridium] bolteae 90A9	Bacteria;Terrabacteria group;Firmicutes	90A9	SAMN02596758	PRJNA64847	GCA_000371705.1	https://github.com/hym0405/RNaseH_depletion/blob/master/representative_genomes_RefSeq/rRNA_sequence/GCA_000371705.1.rRNA.fa	https://github.com/hym0405/RNaseH_depletion/blob/master/representative_genomes_RefSeq/probe_sequence/GCA_000371705.1.probe.tsv	30	69	Scaffold	6.37738	49.6		AGYH01	1	5744	2013-04-19T00:00:00Z	ftp://ftp.ncbi.nlm.nih.gov/genomes/all/GCA/000/371/705/GCA_000371705.1_Clos_bolt_90A9_V1	ftp://ftp.ncbi.nlm.nih.gov/genomes/all/GCF/000/371/705/GCF_000371705.1_Clos_bolt_90A9_V1
Bacteroides ovatus	Bacteria;FCB group;Bacteroidetes/Chlorobi group	ATCC 8483	SAMN03852683	PRJNA289334	GCA_001314995.1	https://github.com/hym0405/RNaseH_depletion/blob/master/representative_genomes_RefSeq/rRNA_sequence/GCA_001314995.1.rRNA.fa	https://github.com/hym0405/RNaseH_depletion/blob/master/representative_genomes_RefSeq/probe_sequence/GCA_001314995.1.probe.tsv	30	57	Complete	6.47249	41.9	chromosome:NZ_CP012938.1/CP012938.1		1	4826	2015-10-15T00:00:00Z	ftp://ftp.ncbi.nlm.nih.gov/genomes/all/GCA/001/314/995/GCA_001314995.1_ASM131499v1	ftp://ftp.ncbi.nlm.nih.gov/genomes/all/GCF/001/314/995/GCF_001314995.1_ASM131499v1
Bacteroides uniformis ATCC 8492	Bacteria;FCB group;Bacteroidetes/Chlorobi group	ATCC 8492	SAMN00627060	PRJNA18195	GCA_000154205.1	https://github.com/hym0405/RNaseH_depletion/blob/master/representative_genomes_RefSeq/rRNA_sequence/GCA_000154205.1.rRNA.fa	https://github.com/hym0405/RNaseH_depletion/blob/master/representative_genomes_RefSeq/probe_sequence/GCA_000154205.1.probe.tsv	30	57	Scaffold	4.7191	46.4		AAYH02	33	3746	2007-03-16T00:00:00Z	ftp://ftp.ncbi.nlm.nih.gov/genomes/all/GCA/000/154/205/GCA_000154205.1_ASM15420v1	ftp://ftp.ncbi.nlm.nih.gov/genomes/all/GCF/000/154/205/GCF_000154205.1_ASM15420v1
Ruminococcus callidus ATCC 27760	Bacteria;Terrabacteria group;Firmicutes	ATCC 27760	SAMN00627105	PRJNA18185	GCA_000468015.1	https://github.com/hym0405/RNaseH_depletion/blob/master/representative_genomes_RefSeq/rRNA_sequence/GCA_000468015.1.rRNA.fa	https://github.com/hym0405/RNaseH_depletion/blob/master/representative_genomes_RefSeq/probe_sequence/GCA_000468015.1.probe.tsv	29	56	Scaffold	3.09649	49		AWVF01	226	2639	2013-09-16T00:00:00Z	ftp://ftp.ncbi.nlm.nih.gov/genomes/all/GCA/000/468/015/GCA_000468015.1_ASM46801v1	ftp://ftp.ncbi.nlm.nih.gov/genomes/all/GCF/000/468/015/GCF_000468015.1_ASM46801v1
Coprococcus eutactus ATCC 27759	Bacteria;Terrabacteria group;Firmicutes	ATCC 27759	SAMN00627069	PRJNA18187	GCA_000154425.1	https://github.com/hym0405/RNaseH_depletion/blob/master/representative_genomes_RefSeq/rRNA_sequence/GCA_000154425.1.rRNA.fa	https://github.com/hym0405/RNaseH_depletion/blob/master/representative_genomes_RefSeq/probe_sequence/GCA_000154425.1.probe.tsv	34	58	Scaffold	3.10299	43.1		ABEY02	23	2595	2007-09-10T00:00:00Z	ftp://ftp.ncbi.nlm.nih.gov/genomes/all/GCA/000/154/425/GCA_000154425.1_ASM15442v1	ftp://ftp.ncbi.nlm.nih.gov/genomes/all/GCF/000/154/425/GCF_000154425.1_ASM15442v1
Bacteroides stercoris ATCC 43183	Bacteria;FCB group;Bacteroidetes/Chlorobi group	ATCC 43183	SAMN00000004	PRJNA19859	GCA_000154525.1	https://github.com/hym0405/RNaseH_depletion/blob/master/representative_genomes_RefSeq/rRNA_sequence/GCA_000154525.1.rRNA.fa	https://github.com/hym0405/RNaseH_depletion/blob/master/representative_genomes_RefSeq/probe_sequence/GCA_000154525.1.probe.tsv	30	57	Scaffold	4.00983	45.8		ABFZ02	17	3257	2007-10-03T00:00:00Z	ftp://ftp.ncbi.nlm.nih.gov/genomes/all/GCA/000/154/525/GCA_000154525.1_ASM15452v1	ftp://ftp.ncbi.nlm.nih.gov/genomes/all/GCF/000/154/525/GCF_000154525.1_ASM15452v1
Azotobacter vinelandii CA	Bacteria;Proteobacteria;Gammaproteobacteria	CA	SAMN01889086	PRJNA186698	GCA_000380335.1	https://github.com/hym0405/RNaseH_depletion/blob/master/representative_genomes_RefSeq/rRNA_sequence/GCA_000380335.1.rRNA.fa	https://github.com/hym0405/RNaseH_depletion/blob/master/representative_genomes_RefSeq/probe_sequence/GCA_000380335.1.probe.tsv	30	57	Complete	5.36637	65.7	chromosome:NC_021149.1/CP005094.1		1	4818	2013-04-23T00:00:00Z	ftp://ftp.ncbi.nlm.nih.gov/genomes/all/GCA/000/380/335/GCA_000380335.1_ASM38033v1	ftp://ftp.ncbi.nlm.nih.gov/genomes/all/GCF/000/380/335/GCF_000380335.1_ASM38033v1
Methylococcus capsulatus str. Bath	Bacteria;Proteobacteria;Gammaproteobacteria	Bath	SAMN02603968	PRJNA21	GCA_000008325.1	https://github.com/hym0405/RNaseH_depletion/blob/master/representative_genomes_RefSeq/rRNA_sequence/GCA_000008325.1.rRNA.fa	https://github.com/hym0405/RNaseH_depletion/blob/master/representative_genomes_RefSeq/probe_sequence/GCA_000008325.1.probe.tsv	30	57	Complete	3.30456	63.6	chromosome:NC_002977.6/AE017282.2		1	2957	2001-06-25T00:00:00Z	ftp://ftp.ncbi.nlm.nih.gov/genomes/all/GCA/000/008/325/GCA_000008325.1_ASM832v1	ftp://ftp.ncbi.nlm.nih.gov/genomes/all/GCF/000/008/325/GCF_000008325.1_ASM832v1
[Haemophilus] ducreyi 35000HP	Bacteria;Proteobacteria;Gammaproteobacteria	35000HP	SAMN02604087	PRJNA38	GCA_000007945.1	https://github.com/hym0405/RNaseH_depletion/blob/master/representative_genomes_RefSeq/rRNA_sequence/GCA_000007945.1.rRNA.fa	https://github.com/hym0405/RNaseH_depletion/blob/master/representative_genomes_RefSeq/probe_sequence/GCA_000007945.1.probe.tsv	30	57	Complete	1.69895	38.2	chromosome:NC_002940.2/AE017143.1		1	1504	2001-10-24T00:00:00Z	ftp://ftp.ncbi.nlm.nih.gov/genomes/all/GCA/000/007/945/GCA_000007945.1_ASM794v1	ftp://ftp.ncbi.nlm.nih.gov/genomes/all/GCF/000/007/945/GCF_000007945.1_ASM794v1
Dichelobacter nodosus VCS1703A	Bacteria;Proteobacteria;Gammaproteobacteria	VCS1703A	SAMN02603972	PRJNA50	GCA_000015345.1	https://github.com/hym0405/RNaseH_depletion/blob/master/representative_genomes_RefSeq/rRNA_sequence/GCA_000015345.1.rRNA.fa	https://github.com/hym0405/RNaseH_depletion/blob/master/representative_genomes_RefSeq/probe_sequence/GCA_000015345.1.probe.tsv	30	56	Complete	1.38935	44.4	chromosome:NC_009446.1/CP000513.1		1	1277	2007-05-04T00:00:00Z	ftp://ftp.ncbi.nlm.nih.gov/genomes/all/GCA/000/015/345/GCA_000015345.1_ASM1534v1	ftp://ftp.ncbi.nlm.nih.gov/genomes/all/GCF/000/015/345/GCF_000015345.1_ASM1534v1
Rickettsia conorii str. Malish 7	Bacteria;Proteobacteria;Alphaproteobacteria	Malish 7	SAMN02603141	PRJNA42	GCA_000007025.1	https://github.com/hym0405/RNaseH_depletion/blob/master/representative_genomes_RefSeq/rRNA_sequence/GCA_000007025.1.rRNA.fa	https://github.com/hym0405/RNaseH_depletion/blob/master/representative_genomes_RefSeq/probe_sequence/GCA_000007025.1.probe.tsv	29	55	Complete	1.26876	32.4	chromosome:NC_003103.1/AE006914.1		1	1289	2001-10-03T00:00:00Z	ftp://ftp.ncbi.nlm.nih.gov/genomes/all/GCA/000/007/025/GCA_000007025.1_ASM702v1	ftp://ftp.ncbi.nlm.nih.gov/genomes/all/GCF/000/007/025/GCF_000007025.1_ASM702v1
Nitrosomonas europaea ATCC 19718	Bacteria;Proteobacteria;Betaproteobacteria	ATCC 19718	SAMEA3138193	PRJNA52	GCA_000009145.1	https://github.com/hym0405/RNaseH_depletion/blob/master/representative_genomes_RefSeq/rRNA_sequence/GCA_000009145.1.rRNA.fa	https://github.com/hym0405/RNaseH_depletion/blob/master/representative_genomes_RefSeq/probe_sequence/GCA_000009145.1.probe.tsv	30	57	Complete	2.81209	50.7	chromosome:NC_004757.1/AL954747.1		1	2544	2003-04-24T00:00:00Z	ftp://ftp.ncbi.nlm.nih.gov/genomes/all/GCA/000/009/145/GCA_000009145.1_ASM914v1	ftp://ftp.ncbi.nlm.nih.gov/genomes/all/GCF/000/009/145/GCF_000009145.1_ASM914v1
Acidithiobacillus ferrooxidans ATCC 23270	Bacteria;Proteobacteria;Acidithiobacillia	ATCC 23270	SAMN02603974	PRJNA53	GCA_000021485.1	https://github.com/hym0405/RNaseH_depletion/blob/master/representative_genomes_RefSeq/rRNA_sequence/GCA_000021485.1.rRNA.fa	https://github.com/hym0405/RNaseH_depletion/blob/master/representative_genomes_RefSeq/probe_sequence/GCA_000021485.1.probe.tsv	30	57	Complete	2.9824	58.8	chromosome:NC_011761.1/CP001219.1		1	2909	2008-12-19T00:00:00Z	ftp://ftp.ncbi.nlm.nih.gov/genomes/all/GCA/000/021/485/GCA_000021485.1_ASM2148v1	ftp://ftp.ncbi.nlm.nih.gov/genomes/all/GCF/000/021/485/GCF_000021485.1_ASM2148v1
Cytophaga hutchinsonii ATCC 33406	Bacteria;FCB group;Bacteroidetes/Chlorobi group	ATCC 33406	SAMN02598536	PRJNA54	GCA_000014145.1	https://github.com/hym0405/RNaseH_depletion/blob/master/representative_genomes_RefSeq/rRNA_sequence/GCA_000014145.1.rRNA.fa	https://github.com/hym0405/RNaseH_depletion/blob/master/representative_genomes_RefSeq/probe_sequence/GCA_000014145.1.probe.tsv	30	57	Complete	4.43322	38.8	chromosome:NC_008255.1/CP000383.1		1	3690	2006-07-11T00:00:00Z	ftp://ftp.ncbi.nlm.nih.gov/genomes/all/GCA/000/014/145/GCA_000014145.1_ASM1414v1	ftp://ftp.ncbi.nlm.nih.gov/genomes/all/GCF/000/014/145/GCF_000014145.1_ASM1414v1
Ruminococcus albus 7 = DSM 20455	Bacteria;Terrabacteria group;Firmicutes	7	SAMN00016988	PRJNA42255	GCA_000179635.2	https://github.com/hym0405/RNaseH_depletion/blob/master/representative_genomes_RefSeq/rRNA_sequence/GCA_000179635.2.rRNA.fa	https://github.com/hym0405/RNaseH_depletion/blob/master/representative_genomes_RefSeq/probe_sequence/GCA_000179635.2.probe.tsv	29	56	Complete	4.48209	43.6142	chromosome:NC_014833.1/CP002403.1; plasmid pRUMAL01:NC_014824.1/CP002404.1; plasmid pRUMAL02:NC_014825.1/CP002405.1; plasmid pRUMAL03:NC_014826.1/CP002406.1; plasmid pRUMAL04:NC_014827.1/CP002407.1		5	3860	2010-12-23T00:00:00Z	ftp://ftp.ncbi.nlm.nih.gov/genomes/all/GCA/000/179/635/GCA_000179635.2_ASM17963v2	ftp://ftp.ncbi.nlm.nih.gov/genomes/all/GCF/000/179/635/GCF_000179635.2_ASM17963v2
Streptococcus gordonii str. Challis substr. CH1	Bacteria;Terrabacteria group;Firmicutes	Challis substr. CH1	SAMN02603977	PRJNA66	GCA_000017005.1	https://github.com/hym0405/RNaseH_depletion/blob/master/representative_genomes_RefSeq/rRNA_sequence/GCA_000017005.1.rRNA.fa	https://github.com/hym0405/RNaseH_depletion/blob/master/representative_genomes_RefSeq/probe_sequence/GCA_000017005.1.probe.tsv	30	57	Complete	2.19666	40.5	chromosome:NC_009785.1/CP000725.1		1	2018	2007-09-11T00:00:00Z	ftp://ftp.ncbi.nlm.nih.gov/genomes/all/GCA/000/017/005/GCA_000017005.1_ASM1700v1	ftp://ftp.ncbi.nlm.nih.gov/genomes/all/GCF/000/017/005/GCF_000017005.1_ASM1700v1
Lactobacillus gasseri ATCC 33323 = JCM 1131	Bacteria;Terrabacteria group;Firmicutes	ATCC 33323	SAMN02598542	PRJNA84	GCA_000014425.1	https://github.com/hym0405/RNaseH_depletion/blob/master/representative_genomes_RefSeq/rRNA_sequence/GCA_000014425.1.rRNA.fa	https://github.com/hym0405/RNaseH_depletion/blob/master/representative_genomes_RefSeq/probe_sequence/GCA_000014425.1.probe.tsv	31	58	Complete	1.89436	35.3	chromosome:NC_008530.1/CP000413.1		1	1754	2006-10-13T00:00:00Z	ftp://ftp.ncbi.nlm.nih.gov/genomes/all/GCA/000/014/425/GCA_000014425.1_ASM1442v1	ftp://ftp.ncbi.nlm.nih.gov/genomes/all/GCF/000/014/425/GCF_000014425.1_ASM1442v1
Corynebacterium diphtheriae	Bacteria;Terrabacteria group;Actinobacteria	NCTC11397	SAMEA2517360	PRJEB6403	GCA_001457455.1	https://github.com/hym0405/RNaseH_depletion/blob/master/representative_genomes_RefSeq/rRNA_sequence/GCA_001457455.1.rRNA.fa	https://github.com/hym0405/RNaseH_depletion/blob/master/representative_genomes_RefSeq/probe_sequence/GCA_001457455.1.probe.tsv	30	61	Complete	2.46367	53.5	chromosome 1:NZ_LN831026.1/LN831026.1		1	2196	2015-03-22T00:00:00Z	ftp://ftp.ncbi.nlm.nih.gov/genomes/all/GCA/001/457/455/GCA_001457455.1_NCTC11397	ftp://ftp.ncbi.nlm.nih.gov/genomes/all/GCF/001/457/455/GCF_001457455.1_NCTC11397
Thermobifida fusca YX	Bacteria;Terrabacteria group;Actinobacteria	YX	SAMN02598543	PRJNA94	GCA_000012405.1	https://github.com/hym0405/RNaseH_depletion/blob/master/representative_genomes_RefSeq/rRNA_sequence/GCA_000012405.1.rRNA.fa	https://github.com/hym0405/RNaseH_depletion/blob/master/representative_genomes_RefSeq/probe_sequence/GCA_000012405.1.probe.tsv	30	62	Complete	3.64225	67.5	chromosome:NC_007333.1/CP000088.1		1	3064	2005-08-08T00:00:00Z	ftp://ftp.ncbi.nlm.nih.gov/genomes/all/GCA/000/012/405/GCA_000012405.1_ASM1240v1	ftp://ftp.ncbi.nlm.nih.gov/genomes/all/GCF/000/012/405/GCF_000012405.1_ASM1240v1
Mycoplasma pulmonis UAB CTIP	Bacteria;Terrabacteria group;Tenericutes	UAB CTIP	SAMEA3138324	PRJNA100	GCA_000195875.1	https://github.com/hym0405/RNaseH_depletion/blob/master/representative_genomes_RefSeq/rRNA_sequence/GCA_000195875.1.rRNA.fa	https://github.com/hym0405/RNaseH_depletion/blob/master/representative_genomes_RefSeq/probe_sequence/GCA_000195875.1.probe.tsv	30	57	Complete	0.963879	26.6	chromosome:NC_002771.1/AL445566.1		1	745	2001-10-02T00:00:00Z	ftp://ftp.ncbi.nlm.nih.gov/genomes/all/GCA/000/195/875/GCA_000195875.1_ASM19587v1	ftp://ftp.ncbi.nlm.nih.gov/genomes/all/GCF/000/195/875/GCF_000195875.1_ASM19587v1
Mycoplasma penetrans HF-2	Bacteria;Terrabacteria group;Tenericutes	HF-2	SAMD00061084	PRJNA176	GCA_000011225.1	https://github.com/hym0405/RNaseH_depletion/blob/master/representative_genomes_RefSeq/rRNA_sequence/GCA_000011225.1.rRNA.fa	https://github.com/hym0405/RNaseH_depletion/blob/master/representative_genomes_RefSeq/probe_sequence/GCA_000011225.1.probe.tsv	29	57	Complete	1.35863	25.7	chromosome:NC_004432.1/BA000026.2		1	1016	2002-12-10T00:00:00Z	ftp://ftp.ncbi.nlm.nih.gov/genomes/all/GCA/000/011/225/GCA_000011225.1_ASM1122v1	ftp://ftp.ncbi.nlm.nih.gov/genomes/all/GCF/000/011/225/GCF_000011225.1_ASM1122v1
Geobacter metallireducens GS-15	Bacteria;Proteobacteria;delta/epsilon subdivisions	GS-15	SAMN02598399	PRJNA177	GCA_000012925.1	https://github.com/hym0405/RNaseH_depletion/blob/master/representative_genomes_RefSeq/rRNA_sequence/GCA_000012925.1.rRNA.fa	https://github.com/hym0405/RNaseH_depletion/blob/master/representative_genomes_RefSeq/probe_sequence/GCA_000012925.1.probe.tsv	30	59	Complete	4.01118	59.476	chromosome:NC_007517.1/CP000148.1; plasmid unnamed:NC_007515.1/CP000149.1		2	3539	2005-10-27T00:00:00Z	ftp://ftp.ncbi.nlm.nih.gov/genomes/all/GCA/000/012/925/GCA_000012925.1_ASM1292v1	ftp://ftp.ncbi.nlm.nih.gov/genomes/all/GCF/000/012/925/GCF_000012925.1_ASM1292v1
Streptomyces avermitilis MA-4680 = NBRC 14893	Bacteria;Terrabacteria group;Actinobacteria	MA-4680	SAMD00061088	PRJNA189	GCA_000009765.2	https://github.com/hym0405/RNaseH_depletion/blob/master/representative_genomes_RefSeq/rRNA_sequence/GCA_000009765.2.rRNA.fa	https://github.com/hym0405/RNaseH_depletion/blob/master/representative_genomes_RefSeq/probe_sequence/GCA_000009765.2.probe.tsv	30	62	Complete	9.11989	70.6845	chromosome:NC_003155.5/BA000030.4; plasmid SAP1:NC_004719.1/AP005645.1		2	7445	2001-10-15T00:00:00Z	ftp://ftp.ncbi.nlm.nih.gov/genomes/all/GCA/000/009/765/GCA_000009765.2_ASM976v2	ftp://ftp.ncbi.nlm.nih.gov/genomes/all/GCF/000/009/765/GCF_000009765.2_ASM976v2
Spiroplasma kunkelii CR2-3x	Bacteria;Terrabacteria group;Tenericutes	CR2-3x	SAMN03269975	PRJNA270865	GCA_001274875.1	https://github.com/hym0405/RNaseH_depletion/blob/master/representative_genomes_RefSeq/rRNA_sequence/GCA_001274875.1.rRNA.fa	https://github.com/hym0405/RNaseH_depletion/blob/master/representative_genomes_RefSeq/probe_sequence/GCA_001274875.1.probe.tsv	30	58	Complete	1.51456	25.0104	chromosome:NZ_CP010899.1/CP010899.1; plasmid pSKU205:NZ_CP012424.1/CP012424.1; plasmid pSKU226:NZ_CP012423.1/CP012423.1; plasmid pSKU76:NZ_CP012425.1/CP012425.1		4	1369	2015-08-26T00:00:00Z	ftp://ftp.ncbi.nlm.nih.gov/genomes/all/GCA/001/274/875/GCA_001274875.1_ASM127487v1	ftp://ftp.ncbi.nlm.nih.gov/genomes/all/GCF/001/274/875/GCF_001274875.1_ASM127487v1
Novosphingobium aromaticivorans DSM 12444	Bacteria;Proteobacteria;Alphaproteobacteria	DSM 12444	SAMN02598432	PRJNA204	GCA_000013325.1	https://github.com/hym0405/RNaseH_depletion/blob/master/representative_genomes_RefSeq/rRNA_sequence/GCA_000013325.1.rRNA.fa	https://github.com/hym0405/RNaseH_depletion/blob/master/representative_genomes_RefSeq/probe_sequence/GCA_000013325.1.probe.tsv	29	55	Complete	4.23331	65.1542	chromosome:NC_007794.1/CP000248.1; plasmid pNL1:NC_009426.1/CP000676.1; plasmid pNL2:NC_009427.1/CP000677.1		3	3928	2006-02-10T00:00:00Z	ftp://ftp.ncbi.nlm.nih.gov/genomes/all/GCA/000/013/325/GCA_000013325.1_ASM1332v1	ftp://ftp.ncbi.nlm.nih.gov/genomes/all/GCF/000/013/325/GCF_000013325.1_ASM1332v1
Dehalococcoides mccartyi 195	Bacteria;Terrabacteria group;Chloroflexi	195	SAMN02603990	PRJNA214	GCA_000011905.1	https://github.com/hym0405/RNaseH_depletion/blob/master/representative_genomes_RefSeq/rRNA_sequence/GCA_000011905.1.rRNA.fa	https://github.com/hym0405/RNaseH_depletion/blob/master/representative_genomes_RefSeq/probe_sequence/GCA_000011905.1.probe.tsv	29	58	Complete	1.46972	48.9	chromosome:NC_002936.3/CP000027.1		1	1497	2001-10-03T00:00:00Z	ftp://ftp.ncbi.nlm.nih.gov/genomes/all/GCA/000/011/905/GCA_000011905.1_ASM1190v1	ftp://ftp.ncbi.nlm.nih.gov/genomes/all/GCF/000/011/905/GCF_000011905.1_ASM1190v1
Nostoc punctiforme PCC 73102	Bacteria;Terrabacteria group;Cyanobacteria/Melainabacteria group	ATCC 29133; PCC 73102	SAMN02598449	PRJNA216	GCA_000020025.1	https://github.com/hym0405/RNaseH_depletion/blob/master/representative_genomes_RefSeq/rRNA_sequence/GCA_000020025.1.rRNA.fa	https://github.com/hym0405/RNaseH_depletion/blob/master/representative_genomes_RefSeq/probe_sequence/GCA_000020025.1.probe.tsv	29	57	Complete	9.05919	41.3416	chromosome:NC_010628.1/CP001037.1; plasmid pNPUN01:NC_010631.1/CP001038.1; plasmid pNPUN02:NC_010632.1/CP001039.1; plasmid pNPUN03:NC_010630.1/CP001040.1; plasmid pNPUN04:NC_010633.1/CP001041.1; plasmid pNPUN05:NC_010629.1/CP001042.1		6	6984	2008-04-24T00:00:00Z	ftp://ftp.ncbi.nlm.nih.gov/genomes/all/GCA/000/020/025/GCA_000020025.1_ASM2002v1	ftp://ftp.ncbi.nlm.nih.gov/genomes/all/GCF/000/020/025/GCF_000020025.1_ASM2002v1
Chlamydia caviae GPIC	Bacteria;PVC group;Chlamydiae	GPIC	SAMN02603993	PRJNA228	GCA_000007605.1	https://github.com/hym0405/RNaseH_depletion/blob/master/representative_genomes_RefSeq/rRNA_sequence/GCA_000007605.1.rRNA.fa	https://github.com/hym0405/RNaseH_depletion/blob/master/representative_genomes_RefSeq/probe_sequence/GCA_000007605.1.probe.tsv	30	58	Complete	1.18136	39.1629	chromosome:NC_003361.3/AE015925.1; plasmid pCpGP1:NC_004720.1/AE015926.1		2	976	2002-02-14T00:00:00Z	ftp://ftp.ncbi.nlm.nih.gov/genomes/all/GCA/000/007/605/GCA_000007605.1_ASM760v1	ftp://ftp.ncbi.nlm.nih.gov/genomes/all/GCF/000/007/605/GCF_000007605.1_ASM760v1
Chlamydia muridarum str. Nigg	Bacteria;PVC group;Chlamydiae	Nigg	SAMN02603994	PRJNA229	GCA_000006685.1	https://github.com/hym0405/RNaseH_depletion/blob/master/representative_genomes_RefSeq/rRNA_sequence/GCA_000006685.1.rRNA.fa	https://github.com/hym0405/RNaseH_depletion/blob/master/representative_genomes_RefSeq/probe_sequence/GCA_000006685.1.probe.tsv	30	58	Complete	1.08045	40.2681	chromosome:NC_002620.2/AE002160.2; plasmid pMoPn:NC_002182.1/AE002162.1		2	908	2000-03-01T00:00:00Z	ftp://ftp.ncbi.nlm.nih.gov/genomes/all/GCA/000/006/685/GCA_000006685.1_ASM668v1	ftp://ftp.ncbi.nlm.nih.gov/genomes/all/GCF/000/006/685/GCF_000006685.1_ASM668v1
Cupriavidus metallidurans CH34	Bacteria;Proteobacteria;Betaproteobacteria	CH34	SAMN02598450	PRJNA250	GCA_000196015.1	https://github.com/hym0405/RNaseH_depletion/blob/master/representative_genomes_RefSeq/rRNA_sequence/GCA_000196015.1.rRNA.fa	https://github.com/hym0405/RNaseH_depletion/blob/master/representative_genomes_RefSeq/probe_sequence/GCA_000196015.1.probe.tsv	30	57	Complete	6.91335	63.5184	chromosome:NC_007973.1/CP000352.1; plasmid megaplasmid:NC_007974.2/CP000353.2; plasmid pMOL28:NC_007972.2/CP000355.2; plasmid pMOL30:NC_007971.2/CP000354.2		4	6316	2006-04-26T00:00:00Z	ftp://ftp.ncbi.nlm.nih.gov/genomes/all/GCA/000/196/015/GCA_000196015.1_ASM19601v1	ftp://ftp.ncbi.nlm.nih.gov/genomes/all/GCF/000/196/015/GCF_000196015.1_ASM19601v1
Carboxydothermus hydrogenoformans Z-2901	Bacteria;Terrabacteria group;Firmicutes	Z-2901	SAMN02603998	PRJNA253	GCA_000012865.1	https://github.com/hym0405/RNaseH_depletion/blob/master/representative_genomes_RefSeq/rRNA_sequence/GCA_000012865.1.rRNA.fa	https://github.com/hym0405/RNaseH_depletion/blob/master/representative_genomes_RefSeq/probe_sequence/GCA_000012865.1.probe.tsv	31	60	Complete	2.40152	42	chromosome:NC_007503.1/CP000141.1		1	2417	2005-10-21T00:00:00Z	ftp://ftp.ncbi.nlm.nih.gov/genomes/all/GCA/000/012/865/GCA_000012865.1_ASM1286v1	ftp://ftp.ncbi.nlm.nih.gov/genomes/all/GCF/000/012/865/GCF_000012865.1_ASM1286v1
Paraburkholderia xenovorans LB400	Bacteria;Proteobacteria;Betaproteobacteria	LB400	SAMN02598451	PRJNA254	GCA_000013645.1	https://github.com/hym0405/RNaseH_depletion/blob/master/representative_genomes_RefSeq/rRNA_sequence/GCA_000013645.1.rRNA.fa	https://github.com/hym0405/RNaseH_depletion/blob/master/representative_genomes_RefSeq/probe_sequence/GCA_000013645.1.probe.tsv	30	57	Complete	9.73114	62.6336	chromosome 1:NC_007951.1/CP000270.1; chromosome 2:NC_007952.1/CP000271.1; chromosome 3:NC_007953.1/CP000272.1		3	8421	2006-04-10T00:00:00Z	ftp://ftp.ncbi.nlm.nih.gov/genomes/all/GCA/000/013/645/GCA_000013645.1_ASM1364v1	ftp://ftp.ncbi.nlm.nih.gov/genomes/all/GCF/000/013/645/GCF_000013645.1_ASM1364v1
Wolbachia endosymbiont of Drosophila melanogaster	Bacteria;Proteobacteria;Alphaproteobacteria	wMel	SAMN02604000	PRJNA272	GCA_000008025.1	https://github.com/hym0405/RNaseH_depletion/blob/master/representative_genomes_RefSeq/rRNA_sequence/GCA_000008025.1.rRNA.fa	https://github.com/hym0405/RNaseH_depletion/blob/master/representative_genomes_RefSeq/probe_sequence/GCA_000008025.1.probe.tsv	29	55	Complete	1.26778	35.2	chromosome:NC_002978.6/AE017196.1		1	1100	2002-01-16T00:00:00Z	ftp://ftp.ncbi.nlm.nih.gov/genomes/all/GCA/000/008/025/GCA_000008025.1_ASM802v1	ftp://ftp.ncbi.nlm.nih.gov/genomes/all/GCF/000/008/025/GCF_000008025.1_ASM802v1
Wigglesworthia glossinidia endosymbiont of Glossina brevipalpis	Bacteria;Proteobacteria;Gammaproteobacteria		SAMD00061100	PRJNA274	GCA_000008885.1	https://github.com/hym0405/RNaseH_depletion/blob/master/representative_genomes_RefSeq/rRNA_sequence/GCA_000008885.1.rRNA.fa	https://github.com/hym0405/RNaseH_depletion/blob/master/representative_genomes_RefSeq/probe_sequence/GCA_000008885.1.probe.tsv	30	58	Complete	0.703004	22.4962	chromosome:NC_004344.2/BA000021.3; plasmid pWb1:NC_003425.1/AB063523.1		2	636	2002-10-24T00:00:00Z	ftp://ftp.ncbi.nlm.nih.gov/genomes/all/GCA/000/008/885/GCA_000008885.1_ASM888v1	ftp://ftp.ncbi.nlm.nih.gov/genomes/all/GCF/000/008/885/GCF_000008885.1_ASM888v1
Colwellia psychrerythraea 34H	Bacteria;Proteobacteria;Gammaproteobacteria	34H; BAA-681	SAMN02604001	PRJNA275	GCA_000012325.1	https://github.com/hym0405/RNaseH_depletion/blob/master/representative_genomes_RefSeq/rRNA_sequence/GCA_000012325.1.rRNA.fa	https://github.com/hym0405/RNaseH_depletion/blob/master/representative_genomes_RefSeq/probe_sequence/GCA_000012325.1.probe.tsv	30	57	Complete	5.37318	38	chromosome:NC_003910.7/CP000083.1		1	4441	2002-05-16T00:00:00Z	ftp://ftp.ncbi.nlm.nih.gov/genomes/all/GCA/000/012/325/GCA_000012325.1_ASM1232v1	ftp://ftp.ncbi.nlm.nih.gov/genomes/all/GCF/000/012/325/GCF_000012325.1_ASM1232v1
Ruegeria pomeroyi DSS-3	Bacteria;Proteobacteria;Alphaproteobacteria	DSS-3	SAMN02604003	PRJNA281	GCA_000011965.2	https://github.com/hym0405/RNaseH_depletion/blob/master/representative_genomes_RefSeq/rRNA_sequence/GCA_000011965.2.rRNA.fa	https://github.com/hym0405/RNaseH_depletion/blob/master/representative_genomes_RefSeq/probe_sequence/GCA_000011965.2.probe.tsv	29	57	Complete	4.60105	64.0504	chromosome:NC_003911.12/CP000031.2; plasmid megaplasmid:NC_006569.1/CP000032.1		2	4306	2002-05-16T00:00:00Z	ftp://ftp.ncbi.nlm.nih.gov/genomes/all/GCA/000/011/965/GCA_000011965.2_ASM1196v2	ftp://ftp.ncbi.nlm.nih.gov/genomes/all/GCF/000/011/965/GCF_000011965.2_ASM1196v2
Oceanobacillus iheyensis HTE831	Bacteria;Terrabacteria group;Firmicutes	HTE831	SAMD00061101	PRJNA284	GCA_000011245.1	https://github.com/hym0405/RNaseH_depletion/blob/master/representative_genomes_RefSeq/rRNA_sequence/GCA_000011245.1.rRNA.fa	https://github.com/hym0405/RNaseH_depletion/blob/master/representative_genomes_RefSeq/probe_sequence/GCA_000011245.1.probe.tsv	31	58	Complete	3.63053	35.7	chromosome:NC_004193.1/BA000028.3		1	3464	2002-09-18T00:00:00Z	ftp://ftp.ncbi.nlm.nih.gov/genomes/all/GCA/000/011/245/GCA_000011245.1_ASM1124v1	ftp://ftp.ncbi.nlm.nih.gov/genomes/all/GCF/000/011/245/GCF_000011245.1_ASM1124v1
Corynebacterium efficiens YS-314	Bacteria;Terrabacteria group;Actinobacteria	YS-314	SAMD00061103	PRJNA305	GCA_000011305.1	https://github.com/hym0405/RNaseH_depletion/blob/master/representative_genomes_RefSeq/rRNA_sequence/GCA_000011305.1.rRNA.fa	https://github.com/hym0405/RNaseH_depletion/blob/master/representative_genomes_RefSeq/probe_sequence/GCA_000011305.1.probe.tsv	30	61	Complete	3.2195	62.9346	chromosome:NC_004369.1/BA000035.2; plasmid pCE2:NC_004319.1/AP005225.1; plasmid pCE3:NC_004320.1/AP005226.1		3	2837	2002-11-15T00:00:00Z	ftp://ftp.ncbi.nlm.nih.gov/genomes/all/GCA/000/011/305/GCA_000011305.1_ASM1130v1	ftp://ftp.ncbi.nlm.nih.gov/genomes/all/GCF/000/011/305/GCF_000011305.1_ASM1130v1
Leuconostoc mesenteroides subsp. mesenteroides ATCC 8293	Bacteria;Terrabacteria group;Firmicutes	ATCC 8293	SAMN02598482	PRJNA315	GCA_000014445.1	https://github.com/hym0405/RNaseH_depletion/blob/master/representative_genomes_RefSeq/rRNA_sequence/GCA_000014445.1.rRNA.fa	https://github.com/hym0405/RNaseH_depletion/blob/master/representative_genomes_RefSeq/probe_sequence/GCA_000014445.1.probe.tsv	30	58	Complete	2.07576	37.6586	chromosome:NC_008531.1/CP000414.1; plasmid pLEUM1:NC_008496.1/CP000415.1		2	1960	2006-10-13T00:00:00Z	ftp://ftp.ncbi.nlm.nih.gov/genomes/all/GCA/000/014/445/GCA_000014445.1_ASM1444v1	ftp://ftp.ncbi.nlm.nih.gov/genomes/all/GCF/000/014/445/GCF_000014445.1_ASM1444v1
Saccharophagus degradans 2-40	Bacteria;Proteobacteria;Gammaproteobacteria	1940-02-01	SAMN02598483	PRJNA316	GCA_000013665.1	https://github.com/hym0405/RNaseH_depletion/blob/master/representative_genomes_RefSeq/rRNA_sequence/GCA_000013665.1.rRNA.fa	https://github.com/hym0405/RNaseH_depletion/blob/master/representative_genomes_RefSeq/probe_sequence/GCA_000013665.1.probe.tsv	30	57	Complete	5.05753	45.8	chromosome:NC_007912.1/CP000282.1		1	4111	2006-03-17T00:00:00Z	ftp://ftp.ncbi.nlm.nih.gov/genomes/all/GCA/000/013/665/GCA_000013665.1_ASM1366v1	ftp://ftp.ncbi.nlm.nih.gov/genomes/all/GCF/000/013/665/GCF_000013665.1_ASM1366v1
Trichodesmium erythraeum IMS101	Bacteria;Terrabacteria group;Cyanobacteria/Melainabacteria group	IMS101	SAMN02598485	PRJNA318	GCA_000014265.1	https://github.com/hym0405/RNaseH_depletion/blob/master/representative_genomes_RefSeq/rRNA_sequence/GCA_000014265.1.rRNA.fa	https://github.com/hym0405/RNaseH_depletion/blob/master/representative_genomes_RefSeq/probe_sequence/GCA_000014265.1.probe.tsv	29	57	Complete	7.75011	34.1	chromosome:NC_008312.1/CP000393.1		1	4549	2006-07-06T00:00:00Z	ftp://ftp.ncbi.nlm.nih.gov/genomes/all/GCA/000/014/265/GCA_000014265.1_ASM1426v1	ftp://ftp.ncbi.nlm.nih.gov/genomes/all/GCF/000/014/265/GCF_000014265.1_ASM1426v1
Anaplasma phagocytophilum str. HZ	Bacteria;Proteobacteria;Alphaproteobacteria	HZ	SAMN02604015	PRJNA336	GCA_000013125.1	https://github.com/hym0405/RNaseH_depletion/blob/master/representative_genomes_RefSeq/rRNA_sequence/GCA_000013125.1.rRNA.fa	https://github.com/hym0405/RNaseH_depletion/blob/master/representative_genomes_RefSeq/probe_sequence/GCA_000013125.1.probe.tsv	29	55	Complete	1.47128	41.6	chromosome:NC_007797.1/CP000235.1		1	1066	2006-02-21T00:00:00Z	ftp://ftp.ncbi.nlm.nih.gov/genomes/all/GCA/000/013/125/GCA_000013125.1_ASM1312v1	ftp://ftp.ncbi.nlm.nih.gov/genomes/all/GCF/000/013/125/GCF_000013125.1_ASM1312v1
Bordetella avium 197N	Bacteria;Proteobacteria;Betaproteobacteria	197N	SAMEA1705952	PRJNA27	GCA_000070465.1	https://github.com/hym0405/RNaseH_depletion/blob/master/representative_genomes_RefSeq/rRNA_sequence/GCA_000070465.1.rRNA.fa	https://github.com/hym0405/RNaseH_depletion/blob/master/representative_genomes_RefSeq/probe_sequence/GCA_000070465.1.probe.tsv	30	57	Complete	3.73225	61.6	chromosome:NC_010645.1/AM167904.1		1	3317	2006-02-01T00:00:00Z	ftp://ftp.ncbi.nlm.nih.gov/genomes/all/GCA/000/070/465/GCA_000070465.1_ASM7046v1	ftp://ftp.ncbi.nlm.nih.gov/genomes/all/GCF/000/070/465/GCF_000070465.1_ASM7046v1
Acidobacterium capsulatum ATCC 51196	Bacteria;Acidobacteria;Acidobacteriia	ATCC 51196	SAMN02603447	PRJNA28085	GCA_000022565.1	https://github.com/hym0405/RNaseH_depletion/blob/master/representative_genomes_RefSeq/rRNA_sequence/GCA_000022565.1.rRNA.fa	https://github.com/hym0405/RNaseH_depletion/blob/master/representative_genomes_RefSeq/probe_sequence/GCA_000022565.1.probe.tsv	29	58	Complete	4.12736	60.5	chromosome:NC_012483.1/CP001472.1		1	3320	2009-03-30T00:00:00Z	ftp://ftp.ncbi.nlm.nih.gov/genomes/all/GCA/000/022/565/GCA_000022565.1_ASM2256v1	ftp://ftp.ncbi.nlm.nih.gov/genomes/all/GCF/000/022/565/GCF_000022565.1_ASM2256v1
Neorickettsia sennetsu str. Miyayama	Bacteria;Proteobacteria;Alphaproteobacteria	Miyayama	SAMN02604016	PRJNA357	GCA_000013165.1	https://github.com/hym0405/RNaseH_depletion/blob/master/representative_genomes_RefSeq/rRNA_sequence/GCA_000013165.1.rRNA.fa	https://github.com/hym0405/RNaseH_depletion/blob/master/representative_genomes_RefSeq/probe_sequence/GCA_000013165.1.probe.tsv	29	55	Complete	0.859006	41.1	chromosome:NC_007798.1/CP000237.1		1	759	2006-02-21T00:00:00Z	ftp://ftp.ncbi.nlm.nih.gov/genomes/all/GCA/000/013/165/GCA_000013165.1_ASM1316v1	ftp://ftp.ncbi.nlm.nih.gov/genomes/all/GCF/000/013/165/GCF_000013165.1_ASM1316v1
Streptococcus uberis 0140J	Bacteria;Terrabacteria group;Firmicutes	0140J	SAMEA3138207	PRJNA353	GCA_000009545.1	https://github.com/hym0405/RNaseH_depletion/blob/master/representative_genomes_RefSeq/rRNA_sequence/GCA_000009545.1.rRNA.fa	https://github.com/hym0405/RNaseH_depletion/blob/master/representative_genomes_RefSeq/probe_sequence/GCA_000009545.1.probe.tsv	30	57	Complete	1.85235	36.6	chromosome:NC_012004.1/AM946015.1		1	1762	2009-01-28T00:00:00Z	ftp://ftp.ncbi.nlm.nih.gov/genomes/all/GCA/000/009/545/GCA_000009545.1_ASM954v1	ftp://ftp.ncbi.nlm.nih.gov/genomes/all/GCF/000/009/545/GCF_000009545.1_ASM954v1
Chlamydia felis Fe/C-56	Bacteria;PVC group;Chlamydiae	Fe/C-56	SAMD00061108	PRJNA370	GCA_000009945.1	https://github.com/hym0405/RNaseH_depletion/blob/master/representative_genomes_RefSeq/rRNA_sequence/GCA_000009945.1.rRNA.fa	https://github.com/hym0405/RNaseH_depletion/blob/master/representative_genomes_RefSeq/probe_sequence/GCA_000009945.1.probe.tsv	30	58	Complete	1.17379	39.3646	chromosome:NC_007899.1/AP006861.1; plasmid pCfe1:NC_007900.1/AP006862.1		2	974	2006-03-09T23:09:00Z	ftp://ftp.ncbi.nlm.nih.gov/genomes/all/GCA/000/009/945/GCA_000009945.1_ASM994v1	ftp://ftp.ncbi.nlm.nih.gov/genomes/all/GCF/000/009/945/GCF_000009945.1_ASM994v1
Bartonella quintana str. Toulouse	Bacteria;Proteobacteria;Alphaproteobacteria	Toulouse	SAMEA3138248	PRJNA44	GCA_000046685.1	https://github.com/hym0405/RNaseH_depletion/blob/master/representative_genomes_RefSeq/rRNA_sequence/GCA_000046685.1.rRNA.fa	https://github.com/hym0405/RNaseH_depletion/blob/master/representative_genomes_RefSeq/probe_sequence/GCA_000046685.1.probe.tsv	29	56	Complete	1.58138	38.8	chromosome:NC_005955.1/BX897700.1		1	1222	2004-06-24T00:00:00Z	ftp://ftp.ncbi.nlm.nih.gov/genomes/all/GCA/000/046/685/GCA_000046685.1_ASM4668v1	ftp://ftp.ncbi.nlm.nih.gov/genomes/all/GCF/000/046/685/GCF_000046685.1_ASM4668v1
Rhodobacter capsulatus SB 1003	Bacteria;Proteobacteria;Alphaproteobacteria	SB 1003	SAMN02604080	PRJNA55	GCA_000021865.1	https://github.com/hym0405/RNaseH_depletion/blob/master/representative_genomes_RefSeq/rRNA_sequence/GCA_000021865.1.rRNA.fa	https://github.com/hym0405/RNaseH_depletion/blob/master/representative_genomes_RefSeq/probe_sequence/GCA_000021865.1.probe.tsv	29	56	Complete	3.87192	66.5966	chromosome:NC_014034.1/CP001312.1; plasmid pRCB133:NC_014035.1/CP001313.1		2	3531	2010-04-09T00:00:00Z	ftp://ftp.ncbi.nlm.nih.gov/genomes/all/GCA/000/021/865/GCA_000021865.1_ASM2186v1	ftp://ftp.ncbi.nlm.nih.gov/genomes/all/GCF/000/021/865/GCF_000021865.1_ASM2186v1
Clostridium tetani E88	Bacteria;Terrabacteria group;Firmicutes	Massachusetts substr. E88	SAMN02603289	PRJNA81	GCA_000007625.1	https://github.com/hym0405/RNaseH_depletion/blob/master/representative_genomes_RefSeq/rRNA_sequence/GCA_000007625.1.rRNA.fa	https://github.com/hym0405/RNaseH_depletion/blob/master/representative_genomes_RefSeq/probe_sequence/GCA_000007625.1.probe.tsv	30	57	Complete	2.87333	28.5917	chromosome:NC_004557.1/AE015927.1; plasmid pE88:NC_004565.1/AF528097.1		2	2699	2003-02-04T00:00:00Z	ftp://ftp.ncbi.nlm.nih.gov/genomes/all/GCA/000/007/625/GCA_000007625.1_ASM762v1	ftp://ftp.ncbi.nlm.nih.gov/genomes/all/GCF/000/007/625/GCF_000007625.1_ASM762v1
Lawsonia intracellularis PHE/MN1-00	Bacteria;Proteobacteria;delta/epsilon subdivisions	PHE/MN1-00	SAMEA3138257	PRJNA183	GCA_000055945.1	https://github.com/hym0405/RNaseH_depletion/blob/master/representative_genomes_RefSeq/rRNA_sequence/GCA_000055945.1.rRNA.fa	https://github.com/hym0405/RNaseH_depletion/blob/master/representative_genomes_RefSeq/probe_sequence/GCA_000055945.1.probe.tsv	30	58	Complete	1.71901	33.0922	chromosome:NC_008011.1/AM180252.1; plasmid 1:NC_008012.1/AM180253.1; plasmid 2:NC_008013.1/AM180254.1; plasmid 3:NC_008014.1/AM180255.1		4	1419	2006-05-04T00:00:00Z	ftp://ftp.ncbi.nlm.nih.gov/genomes/all/GCA/000/055/945/GCA_000055945.1_ASM5594v1	ftp://ftp.ncbi.nlm.nih.gov/genomes/all/GCF/000/055/945/GCF_000055945.1_ASM5594v1
Helicobacter hepaticus ATCC 51449	Bacteria;Proteobacteria;delta/epsilon subdivisions	ATCC 51449	SAMN02604097	PRJNA185	GCA_000007905.1	https://github.com/hym0405/RNaseH_depletion/blob/master/representative_genomes_RefSeq/rRNA_sequence/GCA_000007905.1.rRNA.fa	https://github.com/hym0405/RNaseH_depletion/blob/master/representative_genomes_RefSeq/probe_sequence/GCA_000007905.1.probe.tsv	29	57	Complete	1.79915	35.9	chromosome:NC_004917.1/AE017125.1		1	1744	2003-06-26T00:00:00Z	ftp://ftp.ncbi.nlm.nih.gov/genomes/all/GCA/000/007/905/GCA_000007905.1_ASM790v1	ftp://ftp.ncbi.nlm.nih.gov/genomes/all/GCF/000/007/905/GCF_000007905.1_ASM790v1
Bartonella henselae str. Houston-1	Bacteria;Proteobacteria;Alphaproteobacteria	Houston-1	SAMEA3138249	PRJNA196	GCA_000046705.1	https://github.com/hym0405/RNaseH_depletion/blob/master/representative_genomes_RefSeq/rRNA_sequence/GCA_000046705.1.rRNA.fa	https://github.com/hym0405/RNaseH_depletion/blob/master/representative_genomes_RefSeq/probe_sequence/GCA_000046705.1.probe.tsv	29	56	Complete	1.93105	38.2	chromosome:NC_005956.1/BX897699.1		1	1520	2004-06-24T00:00:00Z	ftp://ftp.ncbi.nlm.nih.gov/genomes/all/GCA/000/046/705/GCA_000046705.1_ASM4670v1	ftp://ftp.ncbi.nlm.nih.gov/genomes/all/GCF/000/046/705/GCF_000046705.1_ASM4670v1
Leifsonia xyli subsp. cynodontis DSM 46306	Bacteria;Terrabacteria group;Actinobacteria	DSM 46306	SAMN02603223	PRJNA215687	GCA_000470775.1	https://github.com/hym0405/RNaseH_depletion/blob/master/representative_genomes_RefSeq/rRNA_sequence/GCA_000470775.1.rRNA.fa	https://github.com/hym0405/RNaseH_depletion/blob/master/representative_genomes_RefSeq/probe_sequence/GCA_000470775.1.probe.tsv	30	62	Complete	2.68642	68.3	chromosome:NC_022438.1/CP006734.1		1	2209	2013-09-24T00:00:00Z	ftp://ftp.ncbi.nlm.nih.gov/genomes/all/GCA/000/470/775/GCA_000470775.1_ASM47077v1	ftp://ftp.ncbi.nlm.nih.gov/genomes/all/GCF/000/470/775/GCF_000470775.1_ASM47077v1
Mannheimia haemolytica M42548	Bacteria;Proteobacteria;Gammaproteobacteria	M42548	SAMN02603277	PRJNA196475	GCA_000376645.1	https://github.com/hym0405/RNaseH_depletion/blob/master/representative_genomes_RefSeq/rRNA_sequence/GCA_000376645.1.rRNA.fa	https://github.com/hym0405/RNaseH_depletion/blob/master/representative_genomes_RefSeq/probe_sequence/GCA_000376645.1.probe.tsv	30	57	Complete	2.73187	41	chromosome:NC_021082.1/CP005383.1		1	2651	2013-04-22T00:00:00Z	ftp://ftp.ncbi.nlm.nih.gov/genomes/all/GCA/000/376/645/GCA_000376645.1_ASM37664v1	ftp://ftp.ncbi.nlm.nih.gov/genomes/all/GCF/000/376/645/GCF_000376645.1_ASM37664v1
Pediococcus pentosaceus ATCC 25745	Bacteria;Terrabacteria group;Firmicutes	ATCC 25745	SAMN02598525	PRJNA398	GCA_000014505.1	https://github.com/hym0405/RNaseH_depletion/blob/master/representative_genomes_RefSeq/rRNA_sequence/GCA_000014505.1.rRNA.fa	https://github.com/hym0405/RNaseH_depletion/blob/master/representative_genomes_RefSeq/probe_sequence/GCA_000014505.1.probe.tsv	31	58	Complete	1.83239	37.4	chromosome:NC_008525.1/CP000422.1		1	1718	2006-10-13T00:00:00Z	ftp://ftp.ncbi.nlm.nih.gov/genomes/all/GCA/000/014/505/GCA_000014505.1_ASM1450v1	ftp://ftp.ncbi.nlm.nih.gov/genomes/all/GCF/000/014/505/GCF_000014505.1_ASM1450v1
Lactobacillus brevis ATCC 367	Bacteria;Terrabacteria group;Firmicutes	ATCC 367	SAMN02598532	PRJNA404	GCA_000014465.1	https://github.com/hym0405/RNaseH_depletion/blob/master/representative_genomes_RefSeq/rRNA_sequence/GCA_000014465.1.rRNA.fa	https://github.com/hym0405/RNaseH_depletion/blob/master/representative_genomes_RefSeq/probe_sequence/GCA_000014465.1.probe.tsv	31	58	Complete	2.34023	46.0393	chromosome:NC_008497.1/CP000416.1; plasmid 1:NC_008498.1/CP000417.1; plasmid 2:NC_008499.1/CP000418.1		3	2180	2006-10-13T00:00:00Z	ftp://ftp.ncbi.nlm.nih.gov/genomes/all/GCA/000/014/465/GCA_000014465.1_ASM1446v1	ftp://ftp.ncbi.nlm.nih.gov/genomes/all/GCF/000/014/465/GCF_000014465.1_ASM1446v1
Serratia marcescens subsp. marcescens Db11	Bacteria;Proteobacteria;Gammaproteobacteria	Db11	SAMEA3138834	PRJEB4201	GCA_000513215.1	https://github.com/hym0405/RNaseH_depletion/blob/master/representative_genomes_RefSeq/rRNA_sequence/GCA_000513215.1.rRNA.fa	https://github.com/hym0405/RNaseH_depletion/blob/master/representative_genomes_RefSeq/probe_sequence/GCA_000513215.1.probe.tsv	30	58	Complete	5.1138	59.5	chromosome I:NZ_HG326223.1/HG326223.1		1	4678	2013-11-26T00:00:00Z	ftp://ftp.ncbi.nlm.nih.gov/genomes/all/GCA/000/513/215/GCA_000513215.1_DB11	ftp://ftp.ncbi.nlm.nih.gov/genomes/all/GCF/000/513/215/GCF_000513215.1_DB11
Brevibacterium linens	Bacteria;Terrabacteria group;Actinobacteria	BS258	SAMN04569174	PRJNA314739	GCA_001606005.1	https://github.com/hym0405/RNaseH_depletion/blob/master/representative_genomes_RefSeq/rRNA_sequence/GCA_001606005.1.rRNA.fa	https://github.com/hym0405/RNaseH_depletion/blob/master/representative_genomes_RefSeq/probe_sequence/GCA_001606005.1.probe.tsv	30	62	Complete	3.86224	64.2	chromosome:NZ_CP014869.1/CP014869.1		1	3316	2016-04-04T00:00:00Z	ftp://ftp.ncbi.nlm.nih.gov/genomes/all/GCA/001/606/005/GCA_001606005.1_ASM160600v1	ftp://ftp.ncbi.nlm.nih.gov/genomes/all/GCF/001/606/005/GCF_001606005.1_ASM160600v1
Mycoplasma gallisepticum str. R(low)	Bacteria;Terrabacteria group;Tenericutes	R	SAMN02604081	PRJNA409	GCA_000092585.1	https://github.com/hym0405/RNaseH_depletion/blob/master/representative_genomes_RefSeq/rRNA_sequence/GCA_000092585.1.rRNA.fa	https://github.com/hym0405/RNaseH_depletion/blob/master/representative_genomes_RefSeq/probe_sequence/GCA_000092585.1.probe.tsv	30	58	Complete	1.0128	31.5	chromosome:NC_004829.2/AE015450.2		1	733	2003-06-09T00:00:00Z	ftp://ftp.ncbi.nlm.nih.gov/genomes/all/GCA/000/092/585/GCA_000092585.1_ASM9258v1	ftp://ftp.ncbi.nlm.nih.gov/genomes/all/GCF/000/092/585/GCF_000092585.1_ASM9258v1
Wolinella succinogenes DSM 1740	Bacteria;Proteobacteria;delta/epsilon subdivisions	DSMZ 1740	SAMEA3138333	PRJNA445	GCA_000196135.1	https://github.com/hym0405/RNaseH_depletion/blob/master/representative_genomes_RefSeq/rRNA_sequence/GCA_000196135.1.rRNA.fa	https://github.com/hym0405/RNaseH_depletion/blob/master/representative_genomes_RefSeq/probe_sequence/GCA_000196135.1.probe.tsv	29	57	Complete	2.11036	48.5	chromosome:NC_005090.1/BX571656.1		1	2040	2003-09-04T00:00:00Z	ftp://ftp.ncbi.nlm.nih.gov/genomes/all/GCA/000/196/135/GCA_000196135.1_ASM19613v1	ftp://ftp.ncbi.nlm.nih.gov/genomes/all/GCF/000/196/135/GCF_000196135.1_ASM19613v1
Chromobacterium violaceum ATCC 12472	Bacteria;Proteobacteria;Betaproteobacteria	ATCC 12472	SAMN02603528	PRJNA444	GCA_000007705.1	https://github.com/hym0405/RNaseH_depletion/blob/master/representative_genomes_RefSeq/rRNA_sequence/GCA_000007705.1.rRNA.fa	https://github.com/hym0405/RNaseH_depletion/blob/master/representative_genomes_RefSeq/probe_sequence/GCA_000007705.1.probe.tsv	30	57	Complete	4.75108	64.8	chromosome:NC_005085.1/AE016825.1		1	4245	2003-08-22T00:00:00Z	ftp://ftp.ncbi.nlm.nih.gov/genomes/all/GCA/000/007/705/GCA_000007705.1_ASM770v1	ftp://ftp.ncbi.nlm.nih.gov/genomes/all/GCF/000/007/705/GCF_000007705.1_ASM770v1
Myxococcus xanthus DK 1622	Bacteria;Proteobacteria;delta/epsilon subdivisions	DK 1622	SAMN02604018	PRJNA1421	GCA_000012685.1	https://github.com/hym0405/RNaseH_depletion/blob/master/representative_genomes_RefSeq/rRNA_sequence/GCA_000012685.1.rRNA.fa	https://github.com/hym0405/RNaseH_depletion/blob/master/representative_genomes_RefSeq/probe_sequence/GCA_000012685.1.probe.tsv	30	59	Complete	9.13976	68.9	chromosome:NC_008095.1/CP000113.1		1	7181	2006-06-07T00:00:00Z	ftp://ftp.ncbi.nlm.nih.gov/genomes/all/GCA/000/012/685/GCA_000012685.1_ASM1268v1	ftp://ftp.ncbi.nlm.nih.gov/genomes/all/GCF/000/012/685/GCF_000012685.1_ASM1268v1
Mycoplasma arthritidis 158L3-1	Bacteria;Terrabacteria group;Tenericutes	158L3-1	SAMN02604019	PRJNA1422	GCA_000020065.1	https://github.com/hym0405/RNaseH_depletion/blob/master/representative_genomes_RefSeq/rRNA_sequence/GCA_000020065.1.rRNA.fa	https://github.com/hym0405/RNaseH_depletion/blob/master/representative_genomes_RefSeq/probe_sequence/GCA_000020065.1.probe.tsv	30	57	Complete	0.820453	30.7	chromosome:NC_011025.1/CP001047.1		1	619	2008-06-25T00:00:00Z	ftp://ftp.ncbi.nlm.nih.gov/genomes/all/GCA/000/020/065/GCA_000020065.1_ASM2006v1	ftp://ftp.ncbi.nlm.nih.gov/genomes/all/GCF/000/020/065/GCF_000020065.1_ASM2006v1
Onion yellows phytoplasma OY-M	Bacteria;Terrabacteria group;Tenericutes	onion yellows	SAMD00061121	PRJNA9615	GCA_000009845.1	https://github.com/hym0405/RNaseH_depletion/blob/master/representative_genomes_RefSeq/rRNA_sequence/GCA_000009845.1.rRNA.fa	https://github.com/hym0405/RNaseH_depletion/blob/master/representative_genomes_RefSeq/probe_sequence/GCA_000009845.1.probe.tsv	30	57	Complete	0.853092	27.8	chromosome:NC_005303.2/AP006628.2		1	728	2003-12-09T00:00:00Z	ftp://ftp.ncbi.nlm.nih.gov/genomes/all/GCA/000/009/845/GCA_000009845.1_ASM984v1	ftp://ftp.ncbi.nlm.nih.gov/genomes/all/GCF/000/009/845/GCF_000009845.1_ASM984v1
Crocosphaera watsonii WH 8501	Bacteria;Terrabacteria group;Cyanobacteria/Melainabacteria group	WH 8501	SAMN02441415	PRJNA10651	GCA_000167195.1	https://github.com/hym0405/RNaseH_depletion/blob/master/representative_genomes_RefSeq/rRNA_sequence/GCA_000167195.1.rRNA.fa	https://github.com/hym0405/RNaseH_depletion/blob/master/representative_genomes_RefSeq/probe_sequence/GCA_000167195.1.probe.tsv	29	57	Scaffold	6.23816	37.1		AADV02	323	5079	2004-03-10T00:00:00Z	ftp://ftp.ncbi.nlm.nih.gov/genomes/all/GCA/000/167/195/GCA_000167195.1_ASM16719v1	ftp://ftp.ncbi.nlm.nih.gov/genomes/all/GCF/000/167/195/GCF_000167195.1_ASM16719v1
Rubrobacter xylanophilus DSM 9941	Bacteria;Terrabacteria group;Actinobacteria	DSM 9941	SAMN02598258	PRJNA10670	GCA_000014185.1	https://github.com/hym0405/RNaseH_depletion/blob/master/representative_genomes_RefSeq/rRNA_sequence/GCA_000014185.1.rRNA.fa	https://github.com/hym0405/RNaseH_depletion/blob/master/representative_genomes_RefSeq/probe_sequence/GCA_000014185.1.probe.tsv	30	60	Complete	3.22575	70.5	chromosome:NC_008148.1/CP000386.1		1	3160	2006-06-09T00:00:00Z	ftp://ftp.ncbi.nlm.nih.gov/genomes/all/GCA/000/014/185/GCA_000014185.1_ASM1418v1	ftp://ftp.ncbi.nlm.nih.gov/genomes/all/GCF/000/014/185/GCF_000014185.1_ASM1418v1
Kineococcus radiotolerans SRS30216 = ATCC BAA-149	Bacteria;Terrabacteria group;Actinobacteria	SRS30216	SAMN02598259	PRJNA10689	GCA_000017305.1	https://github.com/hym0405/RNaseH_depletion/blob/master/representative_genomes_RefSeq/rRNA_sequence/GCA_000017305.1.rRNA.fa	https://github.com/hym0405/RNaseH_depletion/blob/master/representative_genomes_RefSeq/probe_sequence/GCA_000017305.1.probe.tsv	30	62	Complete	4.95667	74.2104	chromosome:NC_009664.2/CP000750.2; plasmid pKRAD01:NC_009806.1/CP000751.1; plasmid pKRAD02:NC_009660.1/CP000752.1		3	4609	2007-07-10T00:00:00Z	ftp://ftp.ncbi.nlm.nih.gov/genomes/all/GCA/000/017/305/GCA_000017305.1_ASM1730v1	ftp://ftp.ncbi.nlm.nih.gov/genomes/all/GCF/000/017/305/GCF_000017305.1_ASM1730v1
Ehrlichia canis str. Jake	Bacteria;Proteobacteria;Alphaproteobacteria	Jake	SAMN02598261	PRJNA10694	GCA_000012565.1	https://github.com/hym0405/RNaseH_depletion/blob/master/representative_genomes_RefSeq/rRNA_sequence/GCA_000012565.1.rRNA.fa	https://github.com/hym0405/RNaseH_depletion/blob/master/representative_genomes_RefSeq/probe_sequence/GCA_000012565.1.probe.tsv	54	55	Complete	1.31503	29	chromosome:NC_007354.1/CP000107.1		1	933	2005-08-12T00:00:00Z	ftp://ftp.ncbi.nlm.nih.gov/genomes/all/GCA/000/012/565/GCA_000012565.1_ASM1256v1	ftp://ftp.ncbi.nlm.nih.gov/genomes/all/GCF/000/012/565/GCF_000012565.1_ASM1256v1
Exiguobacterium sibiricum 255-15	Bacteria;Terrabacteria group;Firmicutes	255-15	SAMN00120225	PRJNA10649	GCA_000019905.1	https://github.com/hym0405/RNaseH_depletion/blob/master/representative_genomes_RefSeq/rRNA_sequence/GCA_000019905.1.rRNA.fa	https://github.com/hym0405/RNaseH_depletion/blob/master/representative_genomes_RefSeq/probe_sequence/GCA_000019905.1.probe.tsv	30	58	Complete	3.04079	47.6793	chromosome:NC_010556.1/CP001022.1; plasmid pEXIG01:NC_010549.1/CP001023.1; plasmid pEXIG02:NC_010550.1/CP001024.1		3	2988	2008-04-03T00:00:00Z	ftp://ftp.ncbi.nlm.nih.gov/genomes/all/GCA/000/019/905/GCA_000019905.1_ASM1990v1	ftp://ftp.ncbi.nlm.nih.gov/genomes/all/GCF/000/019/905/GCF_000019905.1_ASM1990v1
Methylibium petroleiphilum PM1	Bacteria;Proteobacteria;Betaproteobacteria	PM1	SAMN02598264	PRJNA10789	GCA_000015725.1	https://github.com/hym0405/RNaseH_depletion/blob/master/representative_genomes_RefSeq/rRNA_sequence/GCA_000015725.1.rRNA.fa	https://github.com/hym0405/RNaseH_depletion/blob/master/representative_genomes_RefSeq/probe_sequence/GCA_000015725.1.probe.tsv	30	57	Complete	4.64364	68.7869	chromosome:NC_008825.1/CP000555.1; plasmid RPME01:NC_008826.1/CP000556.1		2	4452	2007-01-29T00:00:00Z	ftp://ftp.ncbi.nlm.nih.gov/genomes/all/GCA/000/015/725/GCA_000015725.1_ASM1572v1	ftp://ftp.ncbi.nlm.nih.gov/genomes/all/GCF/000/015/725/GCF_000015725.1_ASM1572v1
Cutibacterium acnes KPA171202	Bacteria;Terrabacteria group;Actinobacteria	KPA171202	SAMN02603281	PRJNA12460	GCA_000008345.1	https://github.com/hym0405/RNaseH_depletion/blob/master/representative_genomes_RefSeq/rRNA_sequence/GCA_000008345.1.rRNA.fa	https://github.com/hym0405/RNaseH_depletion/blob/master/representative_genomes_RefSeq/probe_sequence/GCA_000008345.1.probe.tsv	30	61	Complete	2.56026	60	chromosome:NC_006085.1/AE017283.1		1	2416	2004-07-30T00:00:00Z	ftp://ftp.ncbi.nlm.nih.gov/genomes/all/GCA/000/008/345/GCA_000008345.1_ASM834v1	ftp://ftp.ncbi.nlm.nih.gov/genomes/all/GCF/000/008/345/GCF_000008345.1_ASM834v1
Staphylococcus haemolyticus JCSC1435	Bacteria;Terrabacteria group;Firmicutes	JCSC1435	SAMD00061066	PRJNA12508	GCA_000009865.1	https://github.com/hym0405/RNaseH_depletion/blob/master/representative_genomes_RefSeq/rRNA_sequence/GCA_000009865.1.rRNA.fa	https://github.com/hym0405/RNaseH_depletion/blob/master/representative_genomes_RefSeq/probe_sequence/GCA_000009865.1.probe.tsv	30	58	Complete	2.69786	32.7885	chromosome:NC_007168.1/AP006716.1; plasmid pSHaeA:NC_007169.1/AP006717.1; plasmid pSHaeB:NC_007170.1/AP006718.1; plasmid pSHaeC:NC_007171.1/AP006719.1		4	2484	2005-06-30T23:05:00Z	ftp://ftp.ncbi.nlm.nih.gov/genomes/all/GCA/000/009/865/GCA_000009865.1_ASM986v1	ftp://ftp.ncbi.nlm.nih.gov/genomes/all/GCF/000/009/865/GCF_000009865.1_ASM986v1
Campylobacter coli	Bacteria;Proteobacteria;delta/epsilon subdivisions	aerotolerant OR12	SAMN06456893	PRJNA302283	GCA_002024185.1	https://github.com/hym0405/RNaseH_depletion/blob/master/representative_genomes_RefSeq/rRNA_sequence/GCA_002024185.1.rRNA.fa	https://github.com/hym0405/RNaseH_depletion/blob/master/representative_genomes_RefSeq/probe_sequence/GCA_002024185.1.probe.tsv	30	61	Complete	2.03392	30.8	chromosome:NZ_CP019977.1/CP019977.1		1	2058	2017-03-09T00:00:00Z	ftp://ftp.ncbi.nlm.nih.gov/genomes/all/GCA/002/024/185/GCA_002024185.1_ASM202418v1	ftp://ftp.ncbi.nlm.nih.gov/genomes/all/GCF/002/024/185/GCF_002024185.1_ASM202418v1
Campylobacter lari RM2100	Bacteria;Proteobacteria;delta/epsilon subdivisions	RM2100; ATCC BAA-1060D	SAMN02604025	PRJNA12517	GCA_000019205.1	https://github.com/hym0405/RNaseH_depletion/blob/master/representative_genomes_RefSeq/rRNA_sequence/GCA_000019205.1.rRNA.fa	https://github.com/hym0405/RNaseH_depletion/blob/master/representative_genomes_RefSeq/probe_sequence/GCA_000019205.1.probe.tsv	30	58	Complete	1.57166	29.6177	chromosome:NC_012039.1/CP000932.1; plasmid megaplasmid pCL2100:NC_012040.1/CP000933.1		2	1539	2009-02-05T00:00:00Z	ftp://ftp.ncbi.nlm.nih.gov/genomes/all/GCA/000/019/205/GCA_000019205.1_ASM1920v1	ftp://ftp.ncbi.nlm.nih.gov/genomes/all/GCF/000/019/205/GCF_000019205.1_ASM1920v1
Campylobacter upsaliensis DSM 5365	Bacteria;Proteobacteria;delta/epsilon subdivisions	DSM 5365	SAMN02743969	PRJNA220998	GCA_000620965.1	https://github.com/hym0405/RNaseH_depletion/blob/master/representative_genomes_RefSeq/rRNA_sequence/GCA_000620965.1.rRNA.fa	https://github.com/hym0405/RNaseH_depletion/blob/master/representative_genomes_RefSeq/probe_sequence/GCA_000620965.1.probe.tsv	30	42	Scaffold	1.61905	35		JHZN01	43	1547	2014-04-08T00:00:00Z	ftp://ftp.ncbi.nlm.nih.gov/genomes/all/GCA/000/620/965/GCA_000620965.1_ASM62096v1	ftp://ftp.ncbi.nlm.nih.gov/genomes/all/GCF/000/620/965/GCF_000620965.1_ASM62096v1
Mycoplasma bovis PG45	Bacteria;Terrabacteria group;Tenericutes	PG45	SAMN02604028	PRJNA12525	GCA_000183385.1	https://github.com/hym0405/RNaseH_depletion/blob/master/representative_genomes_RefSeq/rRNA_sequence/GCA_000183385.1.rRNA.fa	https://github.com/hym0405/RNaseH_depletion/blob/master/representative_genomes_RefSeq/probe_sequence/GCA_000183385.1.probe.tsv	30	57	Complete	1.0034	29.3	chromosome:NC_014760.1/CP002188.1		1	779	2010-11-30T00:00:00Z	ftp://ftp.ncbi.nlm.nih.gov/genomes/all/GCA/000/183/385/GCA_000183385.1_ASM18338v1	ftp://ftp.ncbi.nlm.nih.gov/genomes/all/GCF/000/183/385/GCF_000183385.1_ASM18338v1
Persephonella marina EX-H1	Bacteria;Aquificae;Aquificae	EX-H1	SAMN02604029	PRJNA12526	GCA_000021565.1	https://github.com/hym0405/RNaseH_depletion/blob/master/representative_genomes_RefSeq/rRNA_sequence/GCA_000021565.1.rRNA.fa	https://github.com/hym0405/RNaseH_depletion/blob/master/representative_genomes_RefSeq/probe_sequence/GCA_000021565.1.probe.tsv	30	59	Complete	1.98397	37.1242	chromosome:NC_012440.1/CP001230.1; plasmid unnamed:NC_012439.1/CP001231.1		2	2033	2009-03-25T00:00:00Z	ftp://ftp.ncbi.nlm.nih.gov/genomes/all/GCA/000/021/565/GCA_000021565.1_ASM2156v1	ftp://ftp.ncbi.nlm.nih.gov/genomes/all/GCF/000/021/565/GCF_000021565.1_ASM2156v1
Simkania negevensis Z	Bacteria;PVC group;Chlamydiae	Z	SAMEA2272380	PRJEA49035	GCA_000237205.1	https://github.com/hym0405/RNaseH_depletion/blob/master/representative_genomes_RefSeq/rRNA_sequence/GCA_000237205.1.rRNA.fa	https://github.com/hym0405/RNaseH_depletion/blob/master/representative_genomes_RefSeq/probe_sequence/GCA_000237205.1.probe.tsv	30	71	Complete	2.62838	41.6242	chromosome gsn.131:NC_015713.1/FR872582.1; plasmid pSn:NC_015710.1/FR872581.1		2	2355	2011-06-21T00:00:00Z	ftp://ftp.ncbi.nlm.nih.gov/genomes/all/GCA/000/237/205/GCA_000237205.1_ASM23720v1	ftp://ftp.ncbi.nlm.nih.gov/genomes/all/GCF/000/237/205/GCF_000237205.1_ASM23720v1
Sulfurihydrogenibium azorense Az-Fu1	Bacteria;Aquificae;Aquificae	Az-Fu1	SAMN02604030	PRJNA12529	GCA_000021545.1	https://github.com/hym0405/RNaseH_depletion/blob/master/representative_genomes_RefSeq/rRNA_sequence/GCA_000021545.1.rRNA.fa	https://github.com/hym0405/RNaseH_depletion/blob/master/representative_genomes_RefSeq/probe_sequence/GCA_000021545.1.probe.tsv	30	58	Complete	1.64088	32.8	chromosome:NC_012438.1/CP001229.1		1	1673	2009-03-25T00:00:00Z	ftp://ftp.ncbi.nlm.nih.gov/genomes/all/GCA/000/021/545/GCA_000021545.1_ASM2154v1	ftp://ftp.ncbi.nlm.nih.gov/genomes/all/GCF/000/021/545/GCF_000021545.1_ASM2154v1
Desulfuromonas acetoxidans DSM 684	Bacteria;Proteobacteria;delta/epsilon subdivisions	DSM 684	SAMN02441806	PRJNA12551	GCA_000167355.1	https://github.com/hym0405/RNaseH_depletion/blob/master/representative_genomes_RefSeq/rRNA_sequence/GCA_000167355.1.rRNA.fa	https://github.com/hym0405/RNaseH_depletion/blob/master/representative_genomes_RefSeq/probe_sequence/GCA_000167355.1.probe.tsv	30	59	Scaffold	3.82833	51.8		AAEW02	51	3241	2005-06-20T00:00:00Z	ftp://ftp.ncbi.nlm.nih.gov/genomes/all/GCA/000/167/355/GCA_000167355.1_ASM16735v1	ftp://ftp.ncbi.nlm.nih.gov/genomes/all/GCF/000/167/355/GCF_000167355.1_ASM16735v1
Chlorobium limicola DSM 245	Bacteria;FCB group;Bacteroidetes/Chlorobi group	DSM 245	SAMN02598270	PRJNA12606	GCA_000020465.1	https://github.com/hym0405/RNaseH_depletion/blob/master/representative_genomes_RefSeq/rRNA_sequence/GCA_000020465.1.rRNA.fa	https://github.com/hym0405/RNaseH_depletion/blob/master/representative_genomes_RefSeq/probe_sequence/GCA_000020465.1.probe.tsv	29	58	Complete	2.76318	51.3	chromosome:NC_010803.1/CP001097.1		1	2432	2008-06-04T00:00:00Z	ftp://ftp.ncbi.nlm.nih.gov/genomes/all/GCA/000/020/465/GCA_000020465.1_ASM2046v1	ftp://ftp.ncbi.nlm.nih.gov/genomes/all/GCF/000/020/465/GCF_000020465.1_ASM2046v1
Chlorobium phaeovibrioides DSM 265	Bacteria;FCB group;Bacteroidetes/Chlorobi group	DSM 265	SAMN02598271	PRJNA12607	GCA_000016085.1	https://github.com/hym0405/RNaseH_depletion/blob/master/representative_genomes_RefSeq/rRNA_sequence/GCA_000016085.1.rRNA.fa	https://github.com/hym0405/RNaseH_depletion/blob/master/representative_genomes_RefSeq/probe_sequence/GCA_000016085.1.probe.tsv	29	58	Complete	1.96686	53	chromosome:NC_009337.1/CP000607.1		1	1774	2007-04-12T00:00:00Z	ftp://ftp.ncbi.nlm.nih.gov/genomes/all/GCA/000/016/085/GCA_000016085.1_ASM1608v1	ftp://ftp.ncbi.nlm.nih.gov/genomes/all/GCF/000/016/085/GCF_000016085.1_ASM1608v1
Erwinia amylovora CFBP1430	Bacteria;Proteobacteria;Gammaproteobacteria	CFPB1430	SAMEA3138297	PRJNA46805	GCA_000091565.1	https://github.com/hym0405/RNaseH_depletion/blob/master/representative_genomes_RefSeq/rRNA_sequence/GCA_000091565.1.rRNA.fa	https://github.com/hym0405/RNaseH_depletion/blob/master/representative_genomes_RefSeq/probe_sequence/GCA_000091565.1.probe.tsv	30	59	Complete	3.83383	53.5749	chromosome:NC_013961.1/FN434113.1; plasmid pEA29:NC_013957.1/FN434114.1		2	3412	2010-03-25T00:00:00Z	ftp://ftp.ncbi.nlm.nih.gov/genomes/all/GCA/000/091/565/GCA_000091565.1_ASM9156v1	ftp://ftp.ncbi.nlm.nih.gov/genomes/all/GCF/000/091/565/GCF_000091565.1_ASM9156v1
Halobacteriovorax marinus SJ	Bacteria;Proteobacteria;Oligoflexia	SJ	SAMEA3138385	PRJNA50431	GCA_000210915.2	https://github.com/hym0405/RNaseH_depletion/blob/master/representative_genomes_RefSeq/rRNA_sequence/GCA_000210915.2.rRNA.fa	https://github.com/hym0405/RNaseH_depletion/blob/master/representative_genomes_RefSeq/probe_sequence/GCA_000210915.2.probe.tsv	30	58	Complete	3.43791	36.6997	chromosome:NC_016620.1/FQ312005.1; plasmid pBMS1:NC_019100.1/HE610506.1		2	3254	2010-07-23T00:00:00Z	ftp://ftp.ncbi.nlm.nih.gov/genomes/all/GCA/000/210/915/GCA_000210915.2_ASM21091v2	ftp://ftp.ncbi.nlm.nih.gov/genomes/all/GCF/000/210/915/GCF_000210915.2_ASM21091v2
Proteus mirabilis HI4320	Bacteria;Proteobacteria;Gammaproteobacteria	HI4320	SAMEA1705945	PRJNA12624	GCA_000069965.1	https://github.com/hym0405/RNaseH_depletion/blob/master/representative_genomes_RefSeq/rRNA_sequence/GCA_000069965.1.rRNA.fa	https://github.com/hym0405/RNaseH_depletion/blob/master/representative_genomes_RefSeq/probe_sequence/GCA_000069965.1.probe.tsv	30	61	Complete	4.0999	38.8761	chromosome:NC_010554.1/AM942759.1; plasmid pHI4320:NC_010555.1/AM942760.1		2	3634	2008-04-02T00:00:00Z	ftp://ftp.ncbi.nlm.nih.gov/genomes/all/GCA/000/069/965/GCA_000069965.1_ASM6996v1	ftp://ftp.ncbi.nlm.nih.gov/genomes/all/GCF/000/069/965/GCF_000069965.1_ASM6996v1
Klebsiella oxytoca	Bacteria;Proteobacteria;Gammaproteobacteria	CAV1374	SAMN03733738	PRJNA246471	GCA_001022195.1	https://github.com/hym0405/RNaseH_depletion/blob/master/representative_genomes_RefSeq/rRNA_sequence/GCA_001022195.1.rRNA.fa	https://github.com/hym0405/RNaseH_depletion/blob/master/representative_genomes_RefSeq/probe_sequence/GCA_001022195.1.probe.tsv	30	60	Complete	7.22729	55.2606	chromosome:NZ_CP011636.1/CP011636.1; plasmid pCAV1374-14:NZ_CP011627.1/CP011627.1; plasmid pCAV1374-150:NZ_CP011633.1/CP011633.1; plasmid pCAV1374-16:NZ_CP011628.1/CP011628.1; plasmid pCAV1374-1919:NZ_CP011625.1/CP011625.1; plasmid pCAV1374-228:NZ_CP011634.1/CP011634.1; plasmid pCAV1374-34:NZ_CP011629.1/CP011629.1; plasmid pCAV1374-49:NZ_CP011630.1/CP011630.1; plasmid pCAV1374-54:NZ_CP011631.1/CP…		12	6791	2015-06-09T00:00:00Z	ftp://ftp.ncbi.nlm.nih.gov/genomes/all/GCA/001/022/195/GCA_001022195.1_ASM102219v1	ftp://ftp.ncbi.nlm.nih.gov/genomes/all/GCF/001/022/195/GCF_001022195.1_ASM102219v1
Clostridium beijerinckii	Bacteria;Terrabacteria group;Firmicutes	NCIMB 14988	SAMN03024437	PRJNA260606	GCA_000833105.2	https://github.com/hym0405/RNaseH_depletion/blob/master/representative_genomes_RefSeq/rRNA_sequence/GCA_000833105.2.rRNA.fa	https://github.com/hym0405/RNaseH_depletion/blob/master/representative_genomes_RefSeq/probe_sequence/GCA_000833105.2.probe.tsv	29	58	Complete	6.48539	30	chromosome:NZ_CP010086.2/CP010086.2		1	5425	2015-02-05T00:00:00Z	ftp://ftp.ncbi.nlm.nih.gov/genomes/all/GCA/000/833/105/GCA_000833105.2_ASM83310v2	ftp://ftp.ncbi.nlm.nih.gov/genomes/all/GCF/000/833/105/GCF_000833105.2_ASM83310v2
Cronobacter sakazakii	Bacteria;Proteobacteria;Gammaproteobacteria	ATCC 29544	SAMN03371468	PRJNA276173	GCA_000982825.1	https://github.com/hym0405/RNaseH_depletion/blob/master/representative_genomes_RefSeq/rRNA_sequence/GCA_000982825.1.rRNA.fa	https://github.com/hym0405/RNaseH_depletion/blob/master/representative_genomes_RefSeq/probe_sequence/GCA_000982825.1.probe.tsv	30	58	Complete	4.66357	56.6285	chromosome:NZ_CP011047.1/CP011047.1; plasmid CSK29544_1p:NZ_CP011048.1/CP011048.1; plasmid CSK29544_2p:NZ_CP011049.1/CP011049.1; plasmid CSK29544_3p:NZ_CP011050.1/CP011050.1		4	4270	2015-04-30T00:00:00Z	ftp://ftp.ncbi.nlm.nih.gov/genomes/all/GCA/000/982/825/GCA_000982825.1_ASM98282v1	ftp://ftp.ncbi.nlm.nih.gov/genomes/all/GCF/000/982/825/GCF_000982825.1_ASM98282v1
Prosthecochloris aestuarii DSM 271	Bacteria;FCB group;Bacteroidetes/Chlorobi group	DSM 271	SAMN02598281	PRJNA12749	GCA_000020625.1	https://github.com/hym0405/RNaseH_depletion/blob/master/representative_genomes_RefSeq/rRNA_sequence/GCA_000020625.1.rRNA.fa	https://github.com/hym0405/RNaseH_depletion/blob/master/representative_genomes_RefSeq/probe_sequence/GCA_000020625.1.probe.tsv	29	58	Complete	2.5797	50.1104	chromosome:NC_011059.1/CP001108.1; plasmid pPAES01:NC_011061.1/CP001109.1		2	2325	2008-07-18T00:00:00Z	ftp://ftp.ncbi.nlm.nih.gov/genomes/all/GCA/000/020/625/GCA_000020625.1_ASM2062v1	ftp://ftp.ncbi.nlm.nih.gov/genomes/all/GCF/000/020/625/GCF_000020625.1_ASM2062v1
Desulfotalea psychrophila LSv54	Bacteria;Proteobacteria;delta/epsilon subdivisions	LSv54	SAMEA3138217	PRJNA12751	GCA_000025945.1	https://github.com/hym0405/RNaseH_depletion/blob/master/representative_genomes_RefSeq/rRNA_sequence/GCA_000025945.1.rRNA.fa	https://github.com/hym0405/RNaseH_depletion/blob/master/representative_genomes_RefSeq/probe_sequence/GCA_000025945.1.probe.tsv	30	58	Complete	3.65963	46.6208	chromosome:NC_006138.1/CR522870.1; plasmid large:NC_006139.1/CR522871.1; plasmid small:NC_006140.1/CR522872.1		3	3128	2004-07-31T00:00:00Z	ftp://ftp.ncbi.nlm.nih.gov/genomes/all/GCA/000/025/945/GCA_000025945.1_ASM2594v1	ftp://ftp.ncbi.nlm.nih.gov/genomes/all/GCF/000/025/945/GCF_000025945.1_ASM2594v1
Rickettsia canadensis str. McKiel	Bacteria;Proteobacteria;Alphaproteobacteria	McKiel	SAMN02604083	PRJNA12952	GCA_000014345.1	https://github.com/hym0405/RNaseH_depletion/blob/master/representative_genomes_RefSeq/rRNA_sequence/GCA_000014345.1.rRNA.fa	https://github.com/hym0405/RNaseH_depletion/blob/master/representative_genomes_RefSeq/probe_sequence/GCA_000014345.1.probe.tsv	29	55	Complete	1.15977	31.1	chromosome:NC_009879.1/CP000409.1		1	909	2007-10-01T00:00:00Z	ftp://ftp.ncbi.nlm.nih.gov/genomes/all/GCA/000/014/345/GCA_000014345.1_ASM1434v1	ftp://ftp.ncbi.nlm.nih.gov/genomes/all/GCF/000/014/345/GCF_000014345.1_ASM1434v1
Rickettsia akari str. Hartford	Bacteria;Proteobacteria;Alphaproteobacteria	Hartford	SAMN02604084	PRJNA12953	GCA_000018205.1	https://github.com/hym0405/RNaseH_depletion/blob/master/representative_genomes_RefSeq/rRNA_sequence/GCA_000018205.1.rRNA.fa	https://github.com/hym0405/RNaseH_depletion/blob/master/representative_genomes_RefSeq/probe_sequence/GCA_000018205.1.probe.tsv	29	55	Complete	1.23106	32.3	chromosome:NC_009881.1/CP000847.1		1	1012	2007-10-02T00:00:00Z	ftp://ftp.ncbi.nlm.nih.gov/genomes/all/GCA/000/018/205/GCA_000018205.1_ASM1820v1	ftp://ftp.ncbi.nlm.nih.gov/genomes/all/GCF/000/018/205/GCF_000018205.1_ASM1820v1
Streptomyces scabiei 87.22	Bacteria;Terrabacteria group;Actinobacteria	87.22	SAMEA2272773	PRJEA40749	GCA_000091305.1	https://github.com/hym0405/RNaseH_depletion/blob/master/representative_genomes_RefSeq/rRNA_sequence/GCA_000091305.1.rRNA.fa	https://github.com/hym0405/RNaseH_depletion/blob/master/representative_genomes_RefSeq/probe_sequence/GCA_000091305.1.probe.tsv	30	62	Complete	10.1487	71.5	chromosome:NC_013929.1/FN554889.1		1	8452	2009-10-02T00:00:00Z	ftp://ftp.ncbi.nlm.nih.gov/genomes/all/GCA/000/091/305/GCA_000091305.1_ASM9130v1	ftp://ftp.ncbi.nlm.nih.gov/genomes/all/GCF/000/091/305/GCF_000091305.1_ASM9130v1
Acaryochloris marina MBIC11017	Bacteria;Terrabacteria group;Cyanobacteria/Melainabacteria group	MBIC11017	SAMN02604308	PRJNA12997	GCA_000018105.1	https://github.com/hym0405/RNaseH_depletion/blob/master/representative_genomes_RefSeq/rRNA_sequence/GCA_000018105.1.rRNA.fa	https://github.com/hym0405/RNaseH_depletion/blob/master/representative_genomes_RefSeq/probe_sequence/GCA_000018105.1.probe.tsv	29	57	Complete	8.3616	46.9889	chromosome:NC_009925.1/CP000828.1; plasmid pREB1:NC_009926.1/CP000838.1; plasmid pREB2:NC_009927.1/CP000839.1; plasmid pREB3:NC_009928.1/CP000840.1; plasmid pREB4:NC_009929.1/CP000841.1; plasmid pREB5:NC_009930.1/CP000842.1; plasmid pREB6:NC_009931.1/CP000843.1; plasmid pREB7:NC_009932.1/CP000844.1; plasmid pREB8:NC_009933.1/CP000845.1; plasmid pREB9:NC_009934.1/CP000846.1		10	7163	2007-10-16T00:00:00Z	ftp://ftp.ncbi.nlm.nih.gov/genomes/all/GCA/000/018/105/GCA_000018105.1_ASM1810v1	ftp://ftp.ncbi.nlm.nih.gov/genomes/all/GCF/000/018/105/GCF_000018105.1_ASM1810v1
Pelodictyon phaeoclathratiforme BU-1	Bacteria;FCB group;Bacteroidetes/Chlorobi group	BU-1	SAMN02598283	PRJNA13011	GCA_000020645.1	https://github.com/hym0405/RNaseH_depletion/blob/master/representative_genomes_RefSeq/rRNA_sequence/GCA_000020645.1.rRNA.fa	https://github.com/hym0405/RNaseH_depletion/blob/master/representative_genomes_RefSeq/probe_sequence/GCA_000020645.1.probe.tsv	29	58	Complete	3.01824	48.1	chromosome:NC_011060.1/CP001110.1		1	2738	2008-07-18T00:00:00Z	ftp://ftp.ncbi.nlm.nih.gov/genomes/all/GCA/000/020/645/GCA_000020645.1_ASM2064v1	ftp://ftp.ncbi.nlm.nih.gov/genomes/all/GCF/000/020/645/GCF_000020645.1_ASM2064v1
Syntrophobacter fumaroxidans MPOB	Bacteria;Proteobacteria;delta/epsilon subdivisions	MPOB	SAMN02598285	PRJNA13013	GCA_000014965.1	https://github.com/hym0405/RNaseH_depletion/blob/master/representative_genomes_RefSeq/rRNA_sequence/GCA_000014965.1.rRNA.fa	https://github.com/hym0405/RNaseH_depletion/blob/master/representative_genomes_RefSeq/probe_sequence/GCA_000014965.1.probe.tsv	30	60	Complete	4.99025	59.9	chromosome:NC_008554.1/CP000478.1		1	4134	2006-10-26T00:00:00Z	ftp://ftp.ncbi.nlm.nih.gov/genomes/all/GCA/000/014/965/GCA_000014965.1_ASM1496v1	ftp://ftp.ncbi.nlm.nih.gov/genomes/all/GCF/000/014/965/GCF_000014965.1_ASM1496v1
Syntrophomonas wolfei subsp. wolfei str. Goettingen G311	Bacteria;Terrabacteria group;Firmicutes	Goettingen G311	SAMN02598286	PRJNA13014	GCA_000014725.1	https://github.com/hym0405/RNaseH_depletion/blob/master/representative_genomes_RefSeq/rRNA_sequence/GCA_000014725.1.rRNA.fa	https://github.com/hym0405/RNaseH_depletion/blob/master/representative_genomes_RefSeq/probe_sequence/GCA_000014725.1.probe.tsv	33	70	Complete	2.9362	44.9	chromosome:NC_008346.1/CP000448.1		1	2568	2006-09-14T00:00:00Z	ftp://ftp.ncbi.nlm.nih.gov/genomes/all/GCA/000/014/725/GCA_000014725.1_ASM1472v1	ftp://ftp.ncbi.nlm.nih.gov/genomes/all/GCF/000/014/725/GCF_000014725.1_ASM1472v1
Hydrogenovibrio crunogenus XCL-2	Bacteria;Proteobacteria;Gammaproteobacteria	XCL-2	SAMN02598288	PRJNA13018	GCA_000012605.1	https://github.com/hym0405/RNaseH_depletion/blob/master/representative_genomes_RefSeq/rRNA_sequence/GCA_000012605.1.rRNA.fa	https://github.com/hym0405/RNaseH_depletion/blob/master/representative_genomes_RefSeq/probe_sequence/GCA_000012605.1.probe.tsv	30	57	Complete	2.42773	43.1	chromosome:NC_007520.2/CP000109.2		1	2244	2005-10-31T00:00:00Z	ftp://ftp.ncbi.nlm.nih.gov/genomes/all/GCA/000/012/605/GCA_000012605.1_ASM1260v1	ftp://ftp.ncbi.nlm.nih.gov/genomes/all/GCF/000/012/605/GCF_000012605.1_ASM1260v1
Sulfurimonas denitrificans DSM 1251	Bacteria;Proteobacteria;delta/epsilon subdivisions	DSM 1251	SAMN02598289	PRJNA13019	GCA_000012965.1	https://github.com/hym0405/RNaseH_depletion/blob/master/representative_genomes_RefSeq/rRNA_sequence/GCA_000012965.1.rRNA.fa	https://github.com/hym0405/RNaseH_depletion/blob/master/representative_genomes_RefSeq/probe_sequence/GCA_000012965.1.probe.tsv	30	57	Complete	2.20156	34.5	chromosome:NC_007575.1/CP000153.1		1	2133	2005-11-01T00:00:00Z	ftp://ftp.ncbi.nlm.nih.gov/genomes/all/GCA/000/012/965/GCA_000012965.1_ASM1296v1	ftp://ftp.ncbi.nlm.nih.gov/genomes/all/GCF/000/012/965/GCF_000012965.1_ASM1296v1
Thiobacillus denitrificans ATCC 25259	Bacteria;Proteobacteria;Betaproteobacteria	ATCC 25259	SAMN02598291	PRJNA13025	GCA_000012745.1	https://github.com/hym0405/RNaseH_depletion/blob/master/representative_genomes_RefSeq/rRNA_sequence/GCA_000012745.1.rRNA.fa	https://github.com/hym0405/RNaseH_depletion/blob/master/representative_genomes_RefSeq/probe_sequence/GCA_000012745.1.probe.tsv	30	60	Complete	2.90981	66.1	chromosome:NC_007404.1/CP000116.1		1	2771	2005-09-01T00:00:00Z	ftp://ftp.ncbi.nlm.nih.gov/genomes/all/GCA/000/012/745/GCA_000012745.1_ASM1274v1	ftp://ftp.ncbi.nlm.nih.gov/genomes/all/GCF/000/012/745/GCF_000012745.1_ASM1274v1
[Mannheimia] succiniciproducens MBEL55E	Bacteria;Proteobacteria;Gammaproteobacteria	MBEL55E	SAMN02603473	PRJNA13068	GCA_000007745.1	https://github.com/hym0405/RNaseH_depletion/blob/master/representative_genomes_RefSeq/rRNA_sequence/GCA_000007745.1.rRNA.fa	https://github.com/hym0405/RNaseH_depletion/blob/master/representative_genomes_RefSeq/probe_sequence/GCA_000007745.1.probe.tsv	30	60	Complete	2.31408	42.5	chromosome:NC_006300.1/AE016827.1		1	2051	2004-09-17T00:00:00Z	ftp://ftp.ncbi.nlm.nih.gov/genomes/all/GCA/000/007/745/GCA_000007745.1_ASM774v1	ftp://ftp.ncbi.nlm.nih.gov/genomes/all/GCF/000/007/745/GCF_000007745.1_ASM774v1
Nocardia farcinica	Bacteria;Terrabacteria group;Actinobacteria	NCTC11134	SAMEA2498477	PRJEB6403	GCA_001182745.2	https://github.com/hym0405/RNaseH_depletion/blob/master/representative_genomes_RefSeq/rRNA_sequence/GCA_001182745.2.rRNA.fa	https://github.com/hym0405/RNaseH_depletion/blob/master/representative_genomes_RefSeq/probe_sequence/GCA_001182745.2.probe.tsv	30	62	Complete	6.45978	70.6053	chromosome 1:NZ_LN868938.1/LN868938.1; plasmid 2:NZ_LN868939.1/LN868939.1; plasmid 3:NZ_LN868940.1/LN868940.1; plasmid 4:NZ_LN868941.1/LN868941.1; plasmid 5:NZ_LN868942.1/LN868942.1		5	5870	2015-07-08T00:00:00Z	ftp://ftp.ncbi.nlm.nih.gov/genomes/all/GCA/001/182/745/GCA_001182745.2_NCTC11134	ftp://ftp.ncbi.nlm.nih.gov/genomes/all/GCF/001/182/745/GCF_001182745.1_NCTC11134
Photobacterium profundum SS9	Bacteria;Proteobacteria;Gammaproteobacteria	SS9	SAMEA3138336	PRJNA13128	GCA_000196255.1	https://github.com/hym0405/RNaseH_depletion/blob/master/representative_genomes_RefSeq/rRNA_sequence/GCA_000196255.1.rRNA.fa	https://github.com/hym0405/RNaseH_depletion/blob/master/representative_genomes_RefSeq/probe_sequence/GCA_000196255.1.probe.tsv	31	58	Complete	6.40328	41.7454	chromosome 1:NC_006370.1/CR354531.1; chromosome 2:NC_006371.1/CR354532.1; plasmid pPBPR1:NC_005871.1/CR377818.1		3	5354	2004-04-30T00:00:00Z	ftp://ftp.ncbi.nlm.nih.gov/genomes/all/GCA/000/196/255/GCA_000196255.1_ASM19625v1	ftp://ftp.ncbi.nlm.nih.gov/genomes/all/GCF/000/196/255/GCF_000196255.1_ASM19625v1
[Eubacterium] eligens ATCC 27750	Bacteria;Terrabacteria group;Firmicutes	ATCC 27750	SAMN02603083	PRJNA29073	GCA_000146185.1	https://github.com/hym0405/RNaseH_depletion/blob/master/representative_genomes_RefSeq/rRNA_sequence/GCA_000146185.1.rRNA.fa	https://github.com/hym0405/RNaseH_depletion/blob/master/representative_genomes_RefSeq/probe_sequence/GCA_000146185.1.probe.tsv	30	57	Complete	2.83139	37.567	chromosome:NC_012778.1/CP001104.1; plasmid unnamed:NC_012780.1/CP001105.1; plasmid unnamed:NC_012782.1/CP001106.1		3	2613	2009-06-04T00:00:00Z	ftp://ftp.ncbi.nlm.nih.gov/genomes/all/GCA/000/146/185/GCA_000146185.1_ASM14618v1	ftp://ftp.ncbi.nlm.nih.gov/genomes/all/GCF/000/146/185/GCF_000146185.1_ASM14618v1
Marinobacter hydrocarbonoclasticus ATCC 49840	Bacteria;Proteobacteria;Gammaproteobacteria	ATCC 49840	SAMEA2272383	PRJEA91119	GCA_000284615.1	https://github.com/hym0405/RNaseH_depletion/blob/master/representative_genomes_RefSeq/rRNA_sequence/GCA_000284615.1.rRNA.fa	https://github.com/hym0405/RNaseH_depletion/blob/master/representative_genomes_RefSeq/probe_sequence/GCA_000284615.1.probe.tsv	30	57	Complete	3.98948	57.4	chromosome:NC_017067.1/FO203363.1		1	3599	2012-03-27T00:00:00Z	ftp://ftp.ncbi.nlm.nih.gov/genomes/all/GCA/000/284/615/GCA_000284615.1_ASM28461v1	ftp://ftp.ncbi.nlm.nih.gov/genomes/all/GCF/000/284/615/GCF_000284615.1_ASM28461v1
Nautilia profundicola AmH	Bacteria;Proteobacteria;delta/epsilon subdivisions	AmH	SAMN02603431	PRJNA32573	GCA_000021725.1	https://github.com/hym0405/RNaseH_depletion/blob/master/representative_genomes_RefSeq/rRNA_sequence/GCA_000021725.1.rRNA.fa	https://github.com/hym0405/RNaseH_depletion/blob/master/representative_genomes_RefSeq/probe_sequence/GCA_000021725.1.probe.tsv	29	58	Complete	1.67644	33.5	chromosome:NC_012115.1/CP001279.1		1	1704	2009-02-13T00:00:00Z	ftp://ftp.ncbi.nlm.nih.gov/genomes/all/GCA/000/021/725/GCA_000021725.1_ASM2172v1	ftp://ftp.ncbi.nlm.nih.gov/genomes/all/GCF/000/021/725/GCF_000021725.1_ASM2172v1
Aromatoleum aromaticum EbN1	Bacteria;Proteobacteria;Betaproteobacteria	EbN1	SAMEA3138218	PRJNA13242	GCA_000025965.1	https://github.com/hym0405/RNaseH_depletion/blob/master/representative_genomes_RefSeq/rRNA_sequence/GCA_000025965.1.rRNA.fa	https://github.com/hym0405/RNaseH_depletion/blob/master/representative_genomes_RefSeq/probe_sequence/GCA_000025965.1.probe.tsv	30	57	Complete	4.72726	64.6764	chromosome:NC_006513.1/CR555306.1; plasmid 1:NC_006823.1/CR555307.1; plasmid 2:NC_006824.1/CR555308.1		3	4359	2004-12-02T00:00:00Z	ftp://ftp.ncbi.nlm.nih.gov/genomes/all/GCA/000/025/965/GCA_000025965.1_ASM2596v1	ftp://ftp.ncbi.nlm.nih.gov/genomes/all/GCF/000/025/965/GCF_000025965.1_ASM2596v1
Bacillus clausii KSM-K16	Bacteria;Terrabacteria group;Firmicutes	KSM-K16	SAMD00061074	PRJNA13291	GCA_000009825.1	https://github.com/hym0405/RNaseH_depletion/blob/master/representative_genomes_RefSeq/rRNA_sequence/GCA_000009825.1.rRNA.fa	https://github.com/hym0405/RNaseH_depletion/blob/master/representative_genomes_RefSeq/probe_sequence/GCA_000009825.1.probe.tsv	30	58	Complete	4.30387	44.8	chromosome:NC_006582.1/AP006627.1		1	4172	2004-12-10T00:00:00Z	ftp://ftp.ncbi.nlm.nih.gov/genomes/all/GCA/000/009/825/GCA_000009825.1_ASM982v1	ftp://ftp.ncbi.nlm.nih.gov/genomes/all/GCF/000/009/825/GCF_000009825.1_ASM982v1
Gluconobacter oxydans 621H	Bacteria;Proteobacteria;Alphaproteobacteria	621H	SAMN02603293	PRJNA13325	GCA_000011685.1	https://github.com/hym0405/RNaseH_depletion/blob/master/representative_genomes_RefSeq/rRNA_sequence/GCA_000011685.1.rRNA.fa	https://github.com/hym0405/RNaseH_depletion/blob/master/representative_genomes_RefSeq/probe_sequence/GCA_000011685.1.probe.tsv	29	54	Complete	2.92238	60.8415	chromosome:NC_006677.1/CP000009.1; plasmid pGOX1:NC_006672.1/CP000004.1; plasmid pGOX2:NC_006673.1/CP000005.1; plasmid pGOX3:NC_006674.1/CP000006.1; plasmid pGOX4:NC_006675.1/CP000007.1; plasmid pGOX5:NC_006676.1/CP000008.1		6	2607	2005-01-21T00:00:00Z	ftp://ftp.ncbi.nlm.nih.gov/genomes/all/GCA/000/011/685/GCA_000011685.1_ASM1168v1	ftp://ftp.ncbi.nlm.nih.gov/genomes/all/GCF/000/011/685/GCF_000011685.1_ASM1168v1
Pelobacter carbinolicus DSM 2380	Bacteria;Proteobacteria;delta/epsilon subdivisions	DSM 2380	SAMN02598295	PRJNA13337	GCA_000012885.1	https://github.com/hym0405/RNaseH_depletion/blob/master/representative_genomes_RefSeq/rRNA_sequence/GCA_000012885.1.rRNA.fa	https://github.com/hym0405/RNaseH_depletion/blob/master/representative_genomes_RefSeq/probe_sequence/GCA_000012885.1.probe.tsv	30	59	Complete	3.66589	55.1	chromosome:NC_007498.2/CP000142.2		1	3197	2005-10-12T00:00:00Z	ftp://ftp.ncbi.nlm.nih.gov/genomes/all/GCA/000/012/885/GCA_000012885.1_ASM1288v1	ftp://ftp.ncbi.nlm.nih.gov/genomes/all/GCF/000/012/885/GCF_000012885.1_ASM1288v1
Wolbachia endosymbiont of Drosophila simulans wNo	Bacteria;Proteobacteria;Alphaproteobacteria	wNo	SAMN02604272	PRJNA176302	GCA_000376585.1	https://github.com/hym0405/RNaseH_depletion/blob/master/representative_genomes_RefSeq/rRNA_sequence/GCA_000376585.1.rRNA.fa	https://github.com/hym0405/RNaseH_depletion/blob/master/representative_genomes_RefSeq/probe_sequence/GCA_000376585.1.probe.tsv	29	55	Complete	1.30182	34	chromosome:NC_021084.1/CP003883.1		1	1065	2013-04-22T00:00:00Z	ftp://ftp.ncbi.nlm.nih.gov/genomes/all/GCA/000/376/585/GCA_000376585.1_ASM37658v1	ftp://ftp.ncbi.nlm.nih.gov/genomes/all/GCF/000/376/585/GCF_000376585.1_ASM37658v1
Actinobacillus succinogenes 130Z	Bacteria;Proteobacteria;Gammaproteobacteria	130Z	SAMN02598296	PRJNA13370	GCA_000017245.1	https://github.com/hym0405/RNaseH_depletion/blob/master/representative_genomes_RefSeq/rRNA_sequence/GCA_000017245.1.rRNA.fa	https://github.com/hym0405/RNaseH_depletion/blob/master/representative_genomes_RefSeq/probe_sequence/GCA_000017245.1.probe.tsv	30	59	Complete	2.31966	44.9	chromosome:NC_009655.1/CP000746.1		1	2101	2007-07-05T00:00:00Z	ftp://ftp.ncbi.nlm.nih.gov/genomes/all/GCA/000/017/245/GCA_000017245.1_ASM1724v1	ftp://ftp.ncbi.nlm.nih.gov/genomes/all/GCF/000/017/245/GCF_000017245.1_ASM1724v1
marine actinobacterium PHSC20C1	Bacteria;Terrabacteria group;Actinobacteria	PHSC20C1	SAMN02436159	PRJNA13373	GCA_000153145.1	https://github.com/hym0405/RNaseH_depletion/blob/master/representative_genomes_RefSeq/rRNA_sequence/GCA_000153145.1.rRNA.fa	https://github.com/hym0405/RNaseH_depletion/blob/master/representative_genomes_RefSeq/probe_sequence/GCA_000153145.1.probe.tsv	30	62	Scaffold	2.77219	59.1		AAOB01	1	2619	2006-02-24T00:00:00Z	ftp://ftp.ncbi.nlm.nih.gov/genomes/all/GCA/000/153/145/GCA_000153145.1_ASM15314v1	ftp://ftp.ncbi.nlm.nih.gov/genomes/all/GCF/000/153/145/GCF_000153145.1_ASM15314v1
[Bacillus] selenitireducens MLS10	Bacteria;Terrabacteria group;Firmicutes	MLS10	SAMN00000036	PRJNA13376	GCA_000093085.1	https://github.com/hym0405/RNaseH_depletion/blob/master/representative_genomes_RefSeq/rRNA_sequence/GCA_000093085.1.rRNA.fa	https://github.com/hym0405/RNaseH_depletion/blob/master/representative_genomes_RefSeq/probe_sequence/GCA_000093085.1.probe.tsv	31	58	Complete	3.59249	48.7	chromosome:NC_014219.1/CP001791.1		1	3235	2010-05-28T00:00:00Z	ftp://ftp.ncbi.nlm.nih.gov/genomes/all/GCA/000/093/085/GCA_000093085.1_ASM9308v1	ftp://ftp.ncbi.nlm.nih.gov/genomes/all/GCF/000/093/085/GCF_000093085.1_ASM9308v1
Agrobacterium vitis S4	Bacteria;Proteobacteria;Alphaproteobacteria	S4	SAMN02602976	PRJNA13372	GCA_000016285.1	https://github.com/hym0405/RNaseH_depletion/blob/master/representative_genomes_RefSeq/rRNA_sequence/GCA_000016285.1.rRNA.fa	https://github.com/hym0405/RNaseH_depletion/blob/master/representative_genomes_RefSeq/probe_sequence/GCA_000016285.1.probe.tsv	29	58	Complete	6.32095	57.4965	chromosome 1:NC_011989.1/CP000633.1; chromosome 2:NC_011988.1/CP000634.1; plasmid pAtS4a:NC_011986.1/CP000639.1; plasmid pAtS4b:NC_011991.1/CP000635.1; plasmid pAtS4c:NC_011984.1/CP000636.1; plasmid pAtS4e:NC_011981.1/CP000638.1; plasmid pTiS4:NC_011982.1/CP000637.1		7	5588	2009-01-27T00:00:00Z	ftp://ftp.ncbi.nlm.nih.gov/genomes/all/GCA/000/016/285/GCA_000016285.1_ASM1628v1	ftp://ftp.ncbi.nlm.nih.gov/genomes/all/GCF/000/016/285/GCF_000016285.1_ASM1628v1
Bacteroides vulgatus ATCC 8482	Bacteria;FCB group;Bacteroidetes/Chlorobi group	ATCC 8482	SAMN02604309	PRJNA13378	GCA_000012825.1	https://github.com/hym0405/RNaseH_depletion/blob/master/representative_genomes_RefSeq/rRNA_sequence/GCA_000012825.1.rRNA.fa	https://github.com/hym0405/RNaseH_depletion/blob/master/representative_genomes_RefSeq/probe_sequence/GCA_000012825.1.probe.tsv	30	57	Complete	5.16319	42.2	chromosome:NC_009614.1/CP000139.1		1	4077	2007-06-27T00:00:00Z	ftp://ftp.ncbi.nlm.nih.gov/genomes/all/GCA/000/012/825/GCA_000012825.1_ASM1282v1	ftp://ftp.ncbi.nlm.nih.gov/genomes/all/GCF/000/012/825/GCF_000012825.1_ASM1282v1
Pelobacter propionicus DSM 2379	Bacteria;Proteobacteria;delta/epsilon subdivisions	DSM 2379	SAMN02598297	PRJNA13384	GCA_000015045.1	https://github.com/hym0405/RNaseH_depletion/blob/master/representative_genomes_RefSeq/rRNA_sequence/GCA_000015045.1.rRNA.fa	https://github.com/hym0405/RNaseH_depletion/blob/master/representative_genomes_RefSeq/probe_sequence/GCA_000015045.1.probe.tsv	30	58	Complete	4.24112	58.4603	chromosome:NC_008609.1/CP000482.1; plasmid pPRO1:NC_008607.1/CP000483.1; plasmid pPRO2:NC_008608.1/CP000484.1		3	3796	2006-11-30T00:00:00Z	ftp://ftp.ncbi.nlm.nih.gov/genomes/all/GCA/000/015/045/GCA_000015045.1_ASM1504v1	ftp://ftp.ncbi.nlm.nih.gov/genomes/all/GCF/000/015/045/GCF_000015045.1_ASM1504v1
Shewanella amazonensis SB2B	Bacteria;Proteobacteria;Gammaproteobacteria	SB2B	SAMN02598298	PRJNA13385	GCA_000015245.1	https://github.com/hym0405/RNaseH_depletion/blob/master/representative_genomes_RefSeq/rRNA_sequence/GCA_000015245.1.rRNA.fa	https://github.com/hym0405/RNaseH_depletion/blob/master/representative_genomes_RefSeq/probe_sequence/GCA_000015245.1.probe.tsv	30	57	Complete	4.30614	53.6	chromosome:NC_008700.1/CP000507.1		1	3684	2006-12-21T00:00:00Z	ftp://ftp.ncbi.nlm.nih.gov/genomes/all/GCA/000/015/245/GCA_000015245.1_ASM1524v1	ftp://ftp.ncbi.nlm.nih.gov/genomes/all/GCF/000/015/245/GCF_000015245.1_ASM1524v1
Shewanella denitrificans OS217	Bacteria;Proteobacteria;Gammaproteobacteria	OS217	SAMN02598300	PRJNA13390	GCA_000013765.1	https://github.com/hym0405/RNaseH_depletion/blob/master/representative_genomes_RefSeq/rRNA_sequence/GCA_000013765.1.rRNA.fa	https://github.com/hym0405/RNaseH_depletion/blob/master/representative_genomes_RefSeq/probe_sequence/GCA_000013765.1.probe.tsv	30	58	Complete	4.54591	45.1	chromosome:NC_007954.1/CP000302.1		1	3775	2006-04-10T00:00:00Z	ftp://ftp.ncbi.nlm.nih.gov/genomes/all/GCA/000/013/765/GCA_000013765.1_ASM1376v1	ftp://ftp.ncbi.nlm.nih.gov/genomes/all/GCF/000/013/765/GCF_000013765.1_ASM1376v1
Shewanella frigidimarina NCIMB 400	Bacteria;Proteobacteria;Gammaproteobacteria	NCIMB 400	SAMN02598301	PRJNA13391	GCA_000014705.1	https://github.com/hym0405/RNaseH_depletion/blob/master/representative_genomes_RefSeq/rRNA_sequence/GCA_000014705.1.rRNA.fa	https://github.com/hym0405/RNaseH_depletion/blob/master/representative_genomes_RefSeq/probe_sequence/GCA_000014705.1.probe.tsv	30	58	Complete	4.84526	41.6	chromosome:NC_008345.1/CP000447.1		1	4024	2006-09-14T00:00:00Z	ftp://ftp.ncbi.nlm.nih.gov/genomes/all/GCA/000/014/705/GCA_000014705.1_ASM1470v1	ftp://ftp.ncbi.nlm.nih.gov/genomes/all/GCF/000/014/705/GCF_000014705.1_ASM1470v1
Xenorhabdus bovienii SS-2004	Bacteria;Proteobacteria;Gammaproteobacteria	SS-2004	SAMEA3138245	PRJNA13399	GCA_000027225.1	https://github.com/hym0405/RNaseH_depletion/blob/master/representative_genomes_RefSeq/rRNA_sequence/GCA_000027225.1.rRNA.fa	https://github.com/hym0405/RNaseH_depletion/blob/master/representative_genomes_RefSeq/probe_sequence/GCA_000027225.1.probe.tsv	30	58	Complete	4.2255	45	chromosome:NC_013892.1/FN667741.1		1	3499	2010-02-18T23:03:00Z	ftp://ftp.ncbi.nlm.nih.gov/genomes/all/GCA/000/027/225/GCA_000027225.1_ASM2722v1	ftp://ftp.ncbi.nlm.nih.gov/genomes/all/GCF/000/027/225/GCF_000027225.1_ASM2722v1
Xenorhabdus nematophila AN6/1	Bacteria;Proteobacteria;Gammaproteobacteria	AN6/1	SAMEA2501488	PRJEB5061	GCA_000953355.1	https://github.com/hym0405/RNaseH_depletion/blob/master/representative_genomes_RefSeq/rRNA_sequence/GCA_000953355.1.rRNA.fa	https://github.com/hym0405/RNaseH_depletion/blob/master/representative_genomes_RefSeq/probe_sequence/GCA_000953355.1.probe.tsv	30	58	Complete	4.58666	44.2573	chromosome I:NZ_LN681227.1/LN681227.1; plasmid II:NZ_LN681228.1/LN681228.1		2	3759	2014-12-12T00:00:00Z	ftp://ftp.ncbi.nlm.nih.gov/genomes/all/GCA/000/953/355/GCA_000953355.1_XNC2	ftp://ftp.ncbi.nlm.nih.gov/genomes/all/GCF/000/953/355/GCF_000953355.1_XNC2
Spiroplasma citri	Bacteria;Terrabacteria group;Tenericutes	R8-A2	SAMN04110376	PRJNA296877	GCA_001886855.1	https://github.com/hym0405/RNaseH_depletion/blob/master/representative_genomes_RefSeq/rRNA_sequence/GCA_001886855.1.rRNA.fa	https://github.com/hym0405/RNaseH_depletion/blob/master/representative_genomes_RefSeq/probe_sequence/GCA_001886855.1.probe.tsv	30	58	Complete	1.64088	25.5462	chromosome:NZ_CP013197.1/CP013197.1; plasmid pSCI15:NZ_CP013199.1/CP013199.1; plasmid pSCI26:NZ_CP013198.1/CP013198.1		3	1589	2016-11-28T00:00:00Z	ftp://ftp.ncbi.nlm.nih.gov/genomes/all/GCA/001/886/855/GCA_001886855.1_ASM188685v1	ftp://ftp.ncbi.nlm.nih.gov/genomes/all/GCF/001/886/855/GCF_001886855.1_ASM188685v1
Idiomarina baltica OS145	Bacteria;Proteobacteria;Gammaproteobacteria	OS145	SAMN02436083	PRJNA13408	GCA_000152885.1	https://github.com/hym0405/RNaseH_depletion/blob/master/representative_genomes_RefSeq/rRNA_sequence/GCA_000152885.1.rRNA.fa	https://github.com/hym0405/RNaseH_depletion/blob/master/representative_genomes_RefSeq/probe_sequence/GCA_000152885.1.probe.tsv	No 16S rRNA annotation by RNAmmer	96	Scaffold	2.77027	47.3		AAMX01	15	2480	2006-01-24T00:00:00Z	ftp://ftp.ncbi.nlm.nih.gov/genomes/all/GCA/000/152/885/GCA_000152885.1_ASM15288v1	ftp://ftp.ncbi.nlm.nih.gov/genomes/all/GCF/000/152/885/GCF_000152885.1_ASM15288v1
Microscilla marina ATCC 23134	Bacteria;FCB group;Bacteroidetes/Chlorobi group	ATCC 23134	SAMN02436130	PRJNA13411	GCA_000169175.1	https://github.com/hym0405/RNaseH_depletion/blob/master/representative_genomes_RefSeq/rRNA_sequence/GCA_000169175.1.rRNA.fa	https://github.com/hym0405/RNaseH_depletion/blob/master/representative_genomes_RefSeq/probe_sequence/GCA_000169175.1.probe.tsv	29	57	Contig	9.77123	40.6		AAWS01	135	7211	2007-01-22T00:00:00Z	ftp://ftp.ncbi.nlm.nih.gov/genomes/all/GCA/000/169/175/GCA_000169175.1_ASM16917v1	ftp://ftp.ncbi.nlm.nih.gov/genomes/all/GCF/000/169/175/GCF_000169175.1_ASM16917v1
Moraxella catarrhalis BBH18	Bacteria;Proteobacteria;Gammaproteobacteria	BBH18	SAMN02603777	PRJNA46869	GCA_000092265.1	https://github.com/hym0405/RNaseH_depletion/blob/master/representative_genomes_RefSeq/rRNA_sequence/GCA_000092265.1.rRNA.fa	https://github.com/hym0405/RNaseH_depletion/blob/master/representative_genomes_RefSeq/probe_sequence/GCA_000092265.1.probe.tsv	30	63	Complete	1.86329	41.7	chromosome:NC_014147.1/CP002005.1		1	1622	2010-05-11T00:00:00Z	ftp://ftp.ncbi.nlm.nih.gov/genomes/all/GCA/000/092/265/GCA_000092265.1_ASM9226v1	ftp://ftp.ncbi.nlm.nih.gov/genomes/all/GCF/000/092/265/GCF_000092265.1_ASM9226v1
Mycoplasma alligatoris A21JP2	Bacteria;Terrabacteria group;Tenericutes	A21JP2	SAMN02436327	PRJNA46701	GCA_000178375.1	https://github.com/hym0405/RNaseH_depletion/blob/master/representative_genomes_RefSeq/rRNA_sequence/GCA_000178375.1.rRNA.fa	https://github.com/hym0405/RNaseH_depletion/blob/master/representative_genomes_RefSeq/probe_sequence/GCA_000178375.1.probe.tsv	29	57	Contig	0.97303	26.7		ADNC01	33	763	2010-03-30T00:00:00Z	ftp://ftp.ncbi.nlm.nih.gov/genomes/all/GCA/000/178/375/GCA_000178375.1_ASM17837v1	ftp://ftp.ncbi.nlm.nih.gov/genomes/all/GCF/000/178/375/GCF_000178375.1_ASM17837v1
Mycoplasma fermentans M64	Bacteria;Terrabacteria group;Tenericutes	M64	SAMN02604339	PRJNA13415	GCA_000186005.1	https://github.com/hym0405/RNaseH_depletion/blob/master/representative_genomes_RefSeq/rRNA_sequence/GCA_000186005.1.rRNA.fa	https://github.com/hym0405/RNaseH_depletion/blob/master/representative_genomes_RefSeq/probe_sequence/GCA_000186005.1.probe.tsv	30	57	Complete	1.11875	26.9	chromosome:NC_014921.1/CP002458.1		1	938	2011-01-13T00:00:00Z	ftp://ftp.ncbi.nlm.nih.gov/genomes/all/GCA/000/186/005/GCA_000186005.1_ASM18600v1	ftp://ftp.ncbi.nlm.nih.gov/genomes/all/GCF/000/186/005/GCF_000186005.1_ASM18600v1
Polaromonas naphthalenivorans CJ2	Bacteria;Proteobacteria;Betaproteobacteria	CJ2	SAMN02598302	PRJNA13418	GCA_000015505.1	https://github.com/hym0405/RNaseH_depletion/blob/master/representative_genomes_RefSeq/rRNA_sequence/GCA_000015505.1.rRNA.fa	https://github.com/hym0405/RNaseH_depletion/blob/master/representative_genomes_RefSeq/probe_sequence/GCA_000015505.1.probe.tsv	30	57	Complete	5.36614	61.6566	chromosome:NC_008781.1/CP000529.1; plasmid pPNAP01:NC_008757.1/CP000530.1; plasmid pPNAP02:NC_008758.1/CP000531.1; plasmid pPNAP03:NC_008759.1/CP000532.1; plasmid pPNAP04:NC_008760.1/CP000533.1; plasmid pPNAP05:NC_008761.1/CP000534.1; plasmid pPNAP06:NC_008762.1/CP000535.1; plasmid pPNAP07:NC_008763.1/CP000536.1; plasmid pPNAP08:NC_008764.1/CP000537.1		9	4879	2007-01-04T00:00:00Z	ftp://ftp.ncbi.nlm.nih.gov/genomes/all/GCA/000/015/505/GCA_000015505.1_ASM1550v1	ftp://ftp.ncbi.nlm.nih.gov/genomes/all/GCF/000/015/505/GCF_000015505.1_ASM1550v1
Desulfotomaculum reducens MI-1	Bacteria;Terrabacteria group;Firmicutes	MI-1	SAMN02598304	PRJNA13424	GCA_000016165.1	https://github.com/hym0405/RNaseH_depletion/blob/master/representative_genomes_RefSeq/rRNA_sequence/GCA_000016165.1.rRNA.fa	https://github.com/hym0405/RNaseH_depletion/blob/master/representative_genomes_RefSeq/probe_sequence/GCA_000016165.1.probe.tsv	32	71	Complete	3.6081	42.3	chromosome:NC_009253.1/CP000612.1		1	3406	2007-03-24T00:00:00Z	ftp://ftp.ncbi.nlm.nih.gov/genomes/all/GCA/000/016/165/GCA_000016165.1_ASM1616v1	ftp://ftp.ncbi.nlm.nih.gov/genomes/all/GCF/000/016/165/GCF_000016165.1_ASM1616v1
Helicobacter mustelae 12198	Bacteria;Proteobacteria;delta/epsilon subdivisions	12198	SAMEA2272735	PRJEA40677	GCA_000091985.1	https://github.com/hym0405/RNaseH_depletion/blob/master/representative_genomes_RefSeq/rRNA_sequence/GCA_000091985.1.rRNA.fa	https://github.com/hym0405/RNaseH_depletion/blob/master/representative_genomes_RefSeq/probe_sequence/GCA_000091985.1.probe.tsv	29	59	Complete	1.5781	42.5	chromosome:NC_013949.1/FN555004.1		1	1449	2010-03-11T00:00:00Z	ftp://ftp.ncbi.nlm.nih.gov/genomes/all/GCA/000/091/985/GCA_000091985.1_ASM9198v1	ftp://ftp.ncbi.nlm.nih.gov/genomes/all/GCF/000/091/985/GCF_000091985.1_ASM9198v1
Heliobacterium modesticaldum Ice1	Bacteria;Terrabacteria group;Firmicutes	Ice1; ATCC 51547	SAMN02602985	PRJNA13427	GCA_000019165.1	https://github.com/hym0405/RNaseH_depletion/blob/master/representative_genomes_RefSeq/rRNA_sequence/GCA_000019165.1.rRNA.fa	https://github.com/hym0405/RNaseH_depletion/blob/master/representative_genomes_RefSeq/probe_sequence/GCA_000019165.1.probe.tsv	30	58	Complete	3.07541	57	chromosome:NC_010337.2/CP000930.2		1	2672	2008-02-11T00:00:00Z	ftp://ftp.ncbi.nlm.nih.gov/genomes/all/GCA/000/019/165/GCA_000019165.1_ASM1916v1	ftp://ftp.ncbi.nlm.nih.gov/genomes/all/GCF/000/019/165/GCF_000019165.1_ASM1916v1
Lentisphaera araneosa HTCC2155	Bacteria;PVC group;Lentisphaerae	HTCC2155	SAMN02436148	PRJNA13437	GCA_000170755.1	https://github.com/hym0405/RNaseH_depletion/blob/master/representative_genomes_RefSeq/rRNA_sequence/GCA_000170755.1.rRNA.fa	https://github.com/hym0405/RNaseH_depletion/blob/master/representative_genomes_RefSeq/probe_sequence/GCA_000170755.1.probe.tsv	30	58	Contig	6.02318	41		ABCK01	81	4744	2007-06-19T00:00:00Z	ftp://ftp.ncbi.nlm.nih.gov/genomes/all/GCA/000/170/755/GCA_000170755.1_ASM17075v1	ftp://ftp.ncbi.nlm.nih.gov/genomes/all/GCF/000/170/755/GCF_000170755.1_ASM17075v1
Deinococcus geothermalis DSM 11300	Bacteria;Terrabacteria group;Deinococcus-Thermus	DSM 11300	SAMN02598303	PRJNA13423	GCA_000196275.1	https://github.com/hym0405/RNaseH_depletion/blob/master/representative_genomes_RefSeq/rRNA_sequence/GCA_000196275.1.rRNA.fa	https://github.com/hym0405/RNaseH_depletion/blob/master/representative_genomes_RefSeq/probe_sequence/GCA_000196275.1.probe.tsv	29	57	Complete	3.24702	66.4409	chromosome:NC_008025.1/CP000359.1; plasmid pDGEO01:NC_008010.2/CP000358.2; plasmid pDGEO02:NC_009939.1/CP000856.1		3	3003	2006-05-04T00:00:00Z	ftp://ftp.ncbi.nlm.nih.gov/genomes/all/GCA/000/196/275/GCA_000196275.1_ASM19627v1	ftp://ftp.ncbi.nlm.nih.gov/genomes/all/GCF/000/196/275/GCF_000196275.1_ASM19627v1
Nodularia spumigena CCY9414	Bacteria;Terrabacteria group;Cyanobacteria/Melainabacteria group	CCY9414	SAMN01915661	PRJNA185469	GCA_000340565.3	https://github.com/hym0405/RNaseH_depletion/blob/master/representative_genomes_RefSeq/rRNA_sequence/GCA_000340565.3.rRNA.fa	https://github.com/hym0405/RNaseH_depletion/blob/master/representative_genomes_RefSeq/probe_sequence/GCA_000340565.3.probe.tsv	64	104	Chromosome	5.46227	41.2	chromosome:NZ_CP007203.1/CP007203.2		1	4566	2014-02-14T00:00:00Z	ftp://ftp.ncbi.nlm.nih.gov/genomes/all/GCA/000/340/565/GCA_000340565.3_ASM34056v3	ftp://ftp.ncbi.nlm.nih.gov/genomes/all/GCF/000/340/565/GCF_000340565.2_ASM34056v3
Oceanicaulis alexandrii DSM 11625	Bacteria;Proteobacteria;Alphaproteobacteria	DSM 11625	SAMN02440569	PRJNA185364	GCA_000420265.1	https://github.com/hym0405/RNaseH_depletion/blob/master/representative_genomes_RefSeq/rRNA_sequence/GCA_000420265.1.rRNA.fa	https://github.com/hym0405/RNaseH_depletion/blob/master/representative_genomes_RefSeq/probe_sequence/GCA_000420265.1.probe.tsv	29	55	Contig	3.01843	62.5		ATUP01	4	2793	2013-07-09T00:00:00Z	ftp://ftp.ncbi.nlm.nih.gov/genomes/all/GCA/000/420/265/GCA_000420265.1_ASM42026v1	ftp://ftp.ncbi.nlm.nih.gov/genomes/all/GCF/000/420/265/GCF_000420265.1_ASM42026v1
Pseudooceanicola batsensis HTCC2597	Bacteria;Proteobacteria;Alphaproteobacteria	HTCC2597	SAMN02436081	PRJNA13449	GCA_000152725.1	https://github.com/hym0405/RNaseH_depletion/blob/master/representative_genomes_RefSeq/rRNA_sequence/GCA_000152725.1.rRNA.fa	https://github.com/hym0405/RNaseH_depletion/blob/master/representative_genomes_RefSeq/probe_sequence/GCA_000152725.1.probe.tsv	29	68	Scaffold	4.44039	66.1		AAMO01	7	4067	2006-01-05T00:00:00Z	ftp://ftp.ncbi.nlm.nih.gov/genomes/all/GCA/000/152/725/GCA_000152725.1_ASM15272v1	ftp://ftp.ncbi.nlm.nih.gov/genomes/all/GCF/000/152/725/GCF_000152725.1_ASM15272v1
Oceanicola granulosus HTCC2516	Bacteria;Proteobacteria;Alphaproteobacteria	HTCC2516	SAMN02436142	PRJNA13450	GCA_000153305.1	https://github.com/hym0405/RNaseH_depletion/blob/master/representative_genomes_RefSeq/rRNA_sequence/GCA_000153305.1.rRNA.fa	https://github.com/hym0405/RNaseH_depletion/blob/master/representative_genomes_RefSeq/probe_sequence/GCA_000153305.1.probe.tsv	29	56	Scaffold	4.05314	70.3		AAOT01	9	3645	2006-03-01T00:00:00Z	ftp://ftp.ncbi.nlm.nih.gov/genomes/all/GCA/000/153/305/GCA_000153305.1_ASM15330v1	ftp://ftp.ncbi.nlm.nih.gov/genomes/all/GCF/000/153/305/GCF_000153305.1_ASM15330v1
Polaribacter irgensii 23-P	Bacteria;FCB group;Bacteroidetes/Chlorobi group	23-P	SAMN02436114	PRJNA13451	GCA_000153225.1	https://github.com/hym0405/RNaseH_depletion/blob/master/representative_genomes_RefSeq/rRNA_sequence/GCA_000153225.1.rRNA.fa	https://github.com/hym0405/RNaseH_depletion/blob/master/representative_genomes_RefSeq/probe_sequence/GCA_000153225.1.probe.tsv	30	57	Scaffold	2.76346	34.6		AAOG01	2	2400	2006-02-24T00:00:00Z	ftp://ftp.ncbi.nlm.nih.gov/genomes/all/GCA/000/153/225/GCA_000153225.1_ASM15322v1	ftp://ftp.ncbi.nlm.nih.gov/genomes/all/GCF/000/153/225/GCF_000153225.1_ASM15322v1
Pseudoalteromonas atlantica T6c	Bacteria;Proteobacteria;Gammaproteobacteria	T6c	SAMN02598305	PRJNA13454	GCA_000014225.1	https://github.com/hym0405/RNaseH_depletion/blob/master/representative_genomes_RefSeq/rRNA_sequence/GCA_000014225.1.rRNA.fa	https://github.com/hym0405/RNaseH_depletion/blob/master/representative_genomes_RefSeq/probe_sequence/GCA_000014225.1.probe.tsv	30	57	Complete	5.18701	44.6	chromosome:NC_008228.1/CP000388.1		1	4319	2006-06-28T00:00:00Z	ftp://ftp.ncbi.nlm.nih.gov/genomes/all/GCA/000/014/225/GCA_000014225.1_ASM1422v1	ftp://ftp.ncbi.nlm.nih.gov/genomes/all/GCF/000/014/225/GCF_000014225.1_ASM1422v1
Pseudoalteromonas tunicata D2	Bacteria;Proteobacteria;Gammaproteobacteria	D2	SAMN00622973	PRJNA13456	GCA_000153245.1	https://github.com/hym0405/RNaseH_depletion/blob/master/representative_genomes_RefSeq/rRNA_sequence/GCA_000153245.1.rRNA.fa	https://github.com/hym0405/RNaseH_depletion/blob/master/representative_genomes_RefSeq/probe_sequence/GCA_000153245.1.probe.tsv	30	57	Scaffold	4.99481	39.9		AAOH01	37	4154	2006-02-24T00:00:00Z	ftp://ftp.ncbi.nlm.nih.gov/genomes/all/GCA/000/153/245/GCA_000153245.1_ASM15324v1	ftp://ftp.ncbi.nlm.nih.gov/genomes/all/GCF/000/153/245/GCF_000153245.1_ASM15324v1
Roseiflexus castenholzii DSM 13941	Bacteria;Terrabacteria group;Chloroflexi	DSM 13941	SAMN02598306	PRJNA13462	GCA_000017805.1	https://github.com/hym0405/RNaseH_depletion/blob/master/representative_genomes_RefSeq/rRNA_sequence/GCA_000017805.1.rRNA.fa	https://github.com/hym0405/RNaseH_depletion/blob/master/representative_genomes_RefSeq/probe_sequence/GCA_000017805.1.probe.tsv	29	58	Complete	5.7233	60.7	chromosome:NC_009767.1/CP000804.1		1	4514	2007-08-23T00:00:00Z	ftp://ftp.ncbi.nlm.nih.gov/genomes/all/GCA/000/017/805/GCA_000017805.1_ASM1780v1	ftp://ftp.ncbi.nlm.nih.gov/genomes/all/GCF/000/017/805/GCF_000017805.1_ASM1780v1
Caldicellulosiruptor saccharolyticus DSM 8903	Bacteria;Terrabacteria group;Firmicutes	DSM 8903	SAMN00623033	PRJNA13466	GCA_000016545.1	https://github.com/hym0405/RNaseH_depletion/blob/master/representative_genomes_RefSeq/rRNA_sequence/GCA_000016545.1.rRNA.fa	https://github.com/hym0405/RNaseH_depletion/blob/master/representative_genomes_RefSeq/probe_sequence/GCA_000016545.1.probe.tsv	30	59	Complete	2.97027	35.3	chromosome:NC_009437.1/CP000679.1		1	2631	2007-04-19T00:00:00Z	ftp://ftp.ncbi.nlm.nih.gov/genomes/all/GCA/000/016/545/GCA_000016545.1_ASM1654v1	ftp://ftp.ncbi.nlm.nih.gov/genomes/all/GCF/000/016/545/GCF_000016545.1_ASM1654v1
Herminiimonas arsenicoxydans	Bacteria;Proteobacteria;Betaproteobacteria		SAMEA3138226	PRJNA13467	GCA_000026125.1	https://github.com/hym0405/RNaseH_depletion/blob/master/representative_genomes_RefSeq/rRNA_sequence/GCA_000026125.1.rRNA.fa	https://github.com/hym0405/RNaseH_depletion/blob/master/representative_genomes_RefSeq/probe_sequence/GCA_000026125.1.probe.tsv	30	57	Complete	3.42431	54.3	chromosome:NC_009138.1/CU207211.1		1	3186	2007-03-13T00:00:00Z	ftp://ftp.ncbi.nlm.nih.gov/genomes/all/GCA/000/026/125/GCA_000026125.1_ASM2612v1	ftp://ftp.ncbi.nlm.nih.gov/genomes/all/GCF/000/026/125/GCF_000026125.1_ASM2612v1
Arthrospira platensis NIES-39	Bacteria;Terrabacteria group;Cyanobacteria/Melainabacteria group	NIES-39	SAMD00060970	PRJDA42161	GCA_000210375.1	https://github.com/hym0405/RNaseH_depletion/blob/master/representative_genomes_RefSeq/rRNA_sequence/GCA_000210375.1.rRNA.fa	https://github.com/hym0405/RNaseH_depletion/blob/master/representative_genomes_RefSeq/probe_sequence/GCA_000210375.1.probe.tsv	29	57	Chromosome	6.78843	44.3	chromosome:NC_016640.1/AP011615.1		1	5872	2010-03-25T23:13:00Z	ftp://ftp.ncbi.nlm.nih.gov/genomes/all/GCA/000/210/375/GCA_000210375.1_ASM21037v1	ftp://ftp.ncbi.nlm.nih.gov/genomes/all/GCF/000/210/375/GCF_000210375.1_ASM21037v1
Neisseria lactamica 020-06	Bacteria;Proteobacteria;Betaproteobacteria	020-06	SAMEA3138337	PRJNA13472	GCA_000196295.1	https://github.com/hym0405/RNaseH_depletion/blob/master/representative_genomes_RefSeq/rRNA_sequence/GCA_000196295.1.rRNA.fa	https://github.com/hym0405/RNaseH_depletion/blob/master/representative_genomes_RefSeq/probe_sequence/GCA_000196295.1.probe.tsv	30	57	Complete	2.22061	52.3	chromosome:NC_014752.1/FN995097.1		1	2085	2010-11-30T00:00:00Z	ftp://ftp.ncbi.nlm.nih.gov/genomes/all/GCA/000/196/295/GCA_000196295.1_ASM19629v1	ftp://ftp.ncbi.nlm.nih.gov/genomes/all/GCF/000/196/295/GCF_000196295.1_ASM19629v1
Nitrobacter hamburgensis X14	Bacteria;Proteobacteria;Alphaproteobacteria	X14	SAMN02598307	PRJNA13473	GCA_000013885.1	https://github.com/hym0405/RNaseH_depletion/blob/master/representative_genomes_RefSeq/rRNA_sequence/GCA_000013885.1.rRNA.fa	https://github.com/hym0405/RNaseH_depletion/blob/master/representative_genomes_RefSeq/probe_sequence/GCA_000013885.1.probe.tsv	29	57	Complete	5.01152	61.6047	chromosome:NC_007964.1/CP000319.1; plasmid 1:NC_007959.1/CP000320.1; plasmid 2:NC_007960.1/CP000321.1; plasmid 3:NC_007961.1/CP000322.1		4	4462	2006-04-11T00:00:00Z	ftp://ftp.ncbi.nlm.nih.gov/genomes/all/GCA/000/013/885/GCA_000013885.1_ASM1388v1	ftp://ftp.ncbi.nlm.nih.gov/genomes/all/GCF/000/013/885/GCF_000013885.1_ASM1388v1
Nitrobacter winogradskyi Nb-255	Bacteria;Proteobacteria;Alphaproteobacteria	Nb-255	SAMN02598308	PRJNA13474	GCA_000012725.1	https://github.com/hym0405/RNaseH_depletion/blob/master/representative_genomes_RefSeq/rRNA_sequence/GCA_000012725.1.rRNA.fa	https://github.com/hym0405/RNaseH_depletion/blob/master/representative_genomes_RefSeq/probe_sequence/GCA_000012725.1.probe.tsv	29	56	Complete	3.40209	62	chromosome:NC_007406.1/CP000115.1		1	2984	2005-09-12T00:00:00Z	ftp://ftp.ncbi.nlm.nih.gov/genomes/all/GCA/000/012/725/GCA_000012725.1_ASM1272v1	ftp://ftp.ncbi.nlm.nih.gov/genomes/all/GCF/000/012/725/GCF_000012725.1_ASM1272v1
Nitrococcus mobilis Nb-231	Bacteria;Proteobacteria;Gammaproteobacteria	Nb-231	SAMN02436141	PRJNA13475	GCA_000153205.1	https://github.com/hym0405/RNaseH_depletion/blob/master/representative_genomes_RefSeq/rRNA_sequence/GCA_000153205.1.rRNA.fa	https://github.com/hym0405/RNaseH_depletion/blob/master/representative_genomes_RefSeq/probe_sequence/GCA_000153205.1.probe.tsv	32	57	Scaffold	3.62368	59.9		AAOF01	9	3183	2006-02-24T00:00:00Z	ftp://ftp.ncbi.nlm.nih.gov/genomes/all/GCA/000/153/205/GCA_000153205.1_ASM15320v1	ftp://ftp.ncbi.nlm.nih.gov/genomes/all/GCF/000/153/205/GCF_000153205.1_ASM15320v1
Aster yellows witches'-broom phytoplasma AYWB	Bacteria;Terrabacteria group;Tenericutes		SAMN02603687	PRJNA13478	GCA_000012225.1	https://github.com/hym0405/RNaseH_depletion/blob/master/representative_genomes_RefSeq/rRNA_sequence/GCA_000012225.1.rRNA.fa	https://github.com/hym0405/RNaseH_depletion/blob/master/representative_genomes_RefSeq/probe_sequence/GCA_000012225.1.probe.tsv	30	57	Complete	0.72397	26.8254	chromosome:NC_007716.1/CP000061.1; plasmid pAYWB-I:NC_007717.1/CP000062.1; plasmid pAYWB-II:NC_007718.1/CP000063.1; plasmid pAYWB-III:NC_007719.1/CP000064.1; plasmid pAYWB-IV:NC_007720.1/CP000065.1		5	557	2006-01-11T00:00:00Z	ftp://ftp.ncbi.nlm.nih.gov/genomes/all/GCA/000/012/225/GCA_000012225.1_ASM1222v1	ftp://ftp.ncbi.nlm.nih.gov/genomes/all/GCF/000/012/225/GCF_000012225.1_ASM1222v1
Erythrobacter litoralis HTCC2594	Bacteria;Proteobacteria;Alphaproteobacteria	HTCC2594	SAMN00622970	PRJNA13480	GCA_000013005.1	https://github.com/hym0405/RNaseH_depletion/blob/master/representative_genomes_RefSeq/rRNA_sequence/GCA_000013005.1.rRNA.fa	https://github.com/hym0405/RNaseH_depletion/blob/master/representative_genomes_RefSeq/probe_sequence/GCA_000013005.1.probe.tsv	29	55	Complete	3.0524	63.1	chromosome:NC_007722.1/CP000157.1		1	2887	2006-01-11T00:00:00Z	ftp://ftp.ncbi.nlm.nih.gov/genomes/all/GCA/000/013/005/GCA_000013005.1_ASM1300v1	ftp://ftp.ncbi.nlm.nih.gov/genomes/all/GCF/000/013/005/GCF_000013005.1_ASM1300v1
Parabacteroides distasonis ATCC 8503	Bacteria;FCB group;Bacteroidetes/Chlorobi group	ATCC 8503	SAMN02604310	PRJNA13485	GCA_000012845.1	https://github.com/hym0405/RNaseH_depletion/blob/master/representative_genomes_RefSeq/rRNA_sequence/GCA_000012845.1.rRNA.fa	https://github.com/hym0405/RNaseH_depletion/blob/master/representative_genomes_RefSeq/probe_sequence/GCA_000012845.1.probe.tsv	30	57	Complete	4.81138	45.1	chromosome:NC_009615.1/CP000140.1		1	3880	2007-06-27T00:00:00Z	ftp://ftp.ncbi.nlm.nih.gov/genomes/all/GCA/000/012/845/GCA_000012845.1_ASM1284v1	ftp://ftp.ncbi.nlm.nih.gov/genomes/all/GCF/000/012/845/GCF_000012845.1_ASM1284v1
Bifidobacterium breve DSM 20213 = JCM 1192	Bacteria;Terrabacteria group;Actinobacteria	JCM 1192	SAMD00061041	PRJDB57	GCA_001025175.1	https://github.com/hym0405/RNaseH_depletion/blob/master/representative_genomes_RefSeq/rRNA_sequence/GCA_001025175.1.rRNA.fa	https://github.com/hym0405/RNaseH_depletion/blob/master/representative_genomes_RefSeq/probe_sequence/GCA_001025175.1.probe.tsv	30	61	Complete	2.26941	58.9	chromosome:NZ_AP012324.1/AP012324.1		1	1904	2015-03-24T00:00:00Z	ftp://ftp.ncbi.nlm.nih.gov/genomes/all/GCA/001/025/175/GCA_001025175.1_ASM102517v1	ftp://ftp.ncbi.nlm.nih.gov/genomes/all/GCF/001/025/175/GCF_001025175.1_ASM102517v1
Blastopirellula marina DSM 3645	Bacteria;PVC group;Planctomycetes	DSM 3645	SAMN02436112	PRJNA13488	GCA_000153105.1	https://github.com/hym0405/RNaseH_depletion/blob/master/representative_genomes_RefSeq/rRNA_sequence/GCA_000153105.1.rRNA.fa	https://github.com/hym0405/RNaseH_depletion/blob/master/representative_genomes_RefSeq/probe_sequence/GCA_000153105.1.probe.tsv	29	67	Scaffold	6.66385	57		AANZ01	3	5178	2006-02-15T00:00:00Z	ftp://ftp.ncbi.nlm.nih.gov/genomes/all/GCA/000/153/105/GCA_000153105.1_ASM15310v1	ftp://ftp.ncbi.nlm.nih.gov/genomes/all/GCF/000/153/105/GCF_000153105.1_ASM15310v1
Bermanella marisrubri	Bacteria;Proteobacteria;Gammaproteobacteria	RED65	SAMN02436132	PRJNA13562	GCA_000153565.1	https://github.com/hym0405/RNaseH_depletion/blob/master/representative_genomes_RefSeq/rRNA_sequence/GCA_000153565.1.rRNA.fa	https://github.com/hym0405/RNaseH_depletion/blob/master/representative_genomes_RefSeq/probe_sequence/GCA_000153565.1.probe.tsv	No 16S rRNA annotation by RNAmmer	57	Scaffold	3.55224	44		AAQH01	26	3203	2006-04-28T00:00:00Z	ftp://ftp.ncbi.nlm.nih.gov/genomes/all/GCA/000/153/565/GCA_000153565.1_ASM15356v1	ftp://ftp.ncbi.nlm.nih.gov/genomes/all/GCF/000/153/565/GCF_000153565.1_ASM15356v1
Leeuwenhoekiella blandensis MED217	Bacteria;FCB group;Bacteroidetes/Chlorobi group	MED217	SAMN02436111	PRJNA13573	GCA_000152985.1	https://github.com/hym0405/RNaseH_depletion/blob/master/representative_genomes_RefSeq/rRNA_sequence/GCA_000152985.1.rRNA.fa	https://github.com/hym0405/RNaseH_depletion/blob/master/representative_genomes_RefSeq/probe_sequence/GCA_000152985.1.probe.tsv	30	56	Scaffold	4.24456	39.8		AANC01	1	3595	2006-01-27T00:00:00Z	ftp://ftp.ncbi.nlm.nih.gov/genomes/all/GCA/000/152/985/GCA_000152985.1_ASM15298v1	ftp://ftp.ncbi.nlm.nih.gov/genomes/all/GCF/000/152/985/GCF_000152985.1_ASM15298v1
Psychroflexus torquis ATCC 700755	Bacteria;FCB group;Bacteroidetes/Chlorobi group	ATCC 700755	SAMN02603919	PRJNA13542	GCA_000153485.2	https://github.com/hym0405/RNaseH_depletion/blob/master/representative_genomes_RefSeq/rRNA_sequence/GCA_000153485.2.rRNA.fa	https://github.com/hym0405/RNaseH_depletion/blob/master/representative_genomes_RefSeq/probe_sequence/GCA_000153485.2.probe.tsv	30	56	Complete	4.32183	34.5	chromosome:NC_018721.1/CP003879.1		1	3574	2012-10-09T00:00:00Z	ftp://ftp.ncbi.nlm.nih.gov/genomes/all/GCA/000/153/485/GCA_000153485.2_ASM15348v2	ftp://ftp.ncbi.nlm.nih.gov/genomes/all/GCF/000/153/485/GCF_000153485.2_ASM15348v2
Neptuniibacter caesariensis	Bacteria;Proteobacteria;Gammaproteobacteria	MED92	SAMN02436143	PRJNA13561	GCA_000153345.1	https://github.com/hym0405/RNaseH_depletion/blob/master/representative_genomes_RefSeq/rRNA_sequence/GCA_000153345.1.rRNA.fa	https://github.com/hym0405/RNaseH_depletion/blob/master/representative_genomes_RefSeq/probe_sequence/GCA_000153345.1.probe.tsv	No 16S rRNA annotation by RNAmmer	No 23S rRNA annotation by RNAmmer	Scaffold	3.92476	46		AAOW01	6	3688	2006-03-01T00:00:00Z	ftp://ftp.ncbi.nlm.nih.gov/genomes/all/GCA/000/153/345/GCA_000153345.1_ASM15334v1	ftp://ftp.ncbi.nlm.nih.gov/genomes/all/GCF/000/153/345/GCF_000153345.1_ASM15334v1
Salipiger bermudensis HTCC2601	Bacteria;Proteobacteria;Alphaproteobacteria	HTCC2601	SAMN02436105	PRJNA13574	GCA_000153725.1	https://github.com/hym0405/RNaseH_depletion/blob/master/representative_genomes_RefSeq/rRNA_sequence/GCA_000153725.1.rRNA.fa	https://github.com/hym0405/RNaseH_depletion/blob/master/representative_genomes_RefSeq/probe_sequence/GCA_000153725.1.probe.tsv	29	57	Scaffold	5.48298	66.2		AATQ01	6	4850	2006-09-15T00:00:00Z	ftp://ftp.ncbi.nlm.nih.gov/genomes/all/GCA/000/153/725/GCA_000153725.1_ASM15372v1	ftp://ftp.ncbi.nlm.nih.gov/genomes/all/GCF/000/153/725/GCF_000153725.1_ASM15372v1
Aurantimonas manganoxydans SI85-9A1	Bacteria;Proteobacteria;Alphaproteobacteria	SI85-9A1	SAMN02436161	PRJNA13607	GCA_000153465.1	https://github.com/hym0405/RNaseH_depletion/blob/master/representative_genomes_RefSeq/rRNA_sequence/GCA_000153465.1.rRNA.fa	https://github.com/hym0405/RNaseH_depletion/blob/master/representative_genomes_RefSeq/probe_sequence/GCA_000153465.1.probe.tsv	29	56	Scaffold	4.32681	66.7		AAPJ01	22	3880	2006-03-23T00:00:00Z	ftp://ftp.ncbi.nlm.nih.gov/genomes/all/GCA/000/153/465/GCA_000153465.1_ASM15346v1	ftp://ftp.ncbi.nlm.nih.gov/genomes/all/GCF/000/153/465/GCF_000153465.1_ASM15346v1
Maritimibacter alkaliphilus HTCC2654	Bacteria;Proteobacteria;Alphaproteobacteria	HTCC2654	SAMN02436110	PRJNA13614	GCA_000152805.1	https://github.com/hym0405/RNaseH_depletion/blob/master/representative_genomes_RefSeq/rRNA_sequence/GCA_000152805.1.rRNA.fa	https://github.com/hym0405/RNaseH_depletion/blob/master/representative_genomes_RefSeq/probe_sequence/GCA_000152805.1.probe.tsv	29	56	Scaffold	4.53611	64.1		AAMT01	7	4342	2006-01-10T00:00:00Z	ftp://ftp.ncbi.nlm.nih.gov/genomes/all/GCA/000/152/805/GCA_000152805.1_ASM15280v1	ftp://ftp.ncbi.nlm.nih.gov/genomes/all/GCF/000/152/805/GCF_000152805.1_ASM15280v1
Mariprofundus ferrooxydans PV-1	Bacteria;Proteobacteria;Zetaproteobacteria	PV-1	SAMN02436127	PRJNA13615	GCA_000153765.1	https://github.com/hym0405/RNaseH_depletion/blob/master/representative_genomes_RefSeq/rRNA_sequence/GCA_000153765.1.rRNA.fa	https://github.com/hym0405/RNaseH_depletion/blob/master/representative_genomes_RefSeq/probe_sequence/GCA_000153765.1.probe.tsv	30	58	Scaffold	2.99273	53.8		AATS01	4	2694	2006-09-15T00:00:00Z	ftp://ftp.ncbi.nlm.nih.gov/genomes/all/GCA/000/153/765/GCA_000153765.1_ASM15376v1	ftp://ftp.ncbi.nlm.nih.gov/genomes/all/GCF/000/153/765/GCF_000153765.1_ASM15376v1
Croceibacter atlanticus HTCC2559	Bacteria;FCB group;Bacteroidetes/Chlorobi group	HTCC2559	SAMN02603922	PRJNA13570	GCA_000196315.1	https://github.com/hym0405/RNaseH_depletion/blob/master/representative_genomes_RefSeq/rRNA_sequence/GCA_000196315.1.rRNA.fa	https://github.com/hym0405/RNaseH_depletion/blob/master/representative_genomes_RefSeq/probe_sequence/GCA_000196315.1.probe.tsv	30	56	Complete	2.95296	33.9	chromosome:NC_014230.1/CP002046.1		1	2646	2010-06-09T00:00:00Z	ftp://ftp.ncbi.nlm.nih.gov/genomes/all/GCA/000/196/315/GCA_000196315.1_ASM19631v1	ftp://ftp.ncbi.nlm.nih.gov/genomes/all/GCF/000/196/315/GCF_000196315.1_ASM19631v1
Rhodococcus jostii RHA1	Bacteria;Terrabacteria group;Actinobacteria	RHA1	SAMN02604146	PRJNA13693	GCA_000014565.1	https://github.com/hym0405/RNaseH_depletion/blob/master/representative_genomes_RefSeq/rRNA_sequence/GCA_000014565.1.rRNA.fa	https://github.com/hym0405/RNaseH_depletion/blob/master/representative_genomes_RefSeq/probe_sequence/GCA_000014565.1.probe.tsv	30	62	Complete	9.70274	66.9735	chromosome:NC_008268.1/CP000431.1; plasmid pRHL1:NC_008269.1/CP000432.1; plasmid pRHL2:NC_008270.1/CP000433.1; plasmid pRHL3:NC_008271.1/CP000434.1		4	8690	2006-07-28T00:00:00Z	ftp://ftp.ncbi.nlm.nih.gov/genomes/all/GCA/000/014/565/GCA_000014565.1_ASM1456v1	ftp://ftp.ncbi.nlm.nih.gov/genomes/all/GCF/000/014/565/GCF_000014565.1_ASM1456v1
Rickettsia felis URRWXCal2	Bacteria;Proteobacteria;Alphaproteobacteria	URRWXCal2; California 2	SAMN02603143	PRJNA13884	GCA_000012145.1	https://github.com/hym0405/RNaseH_depletion/blob/master/representative_genomes_RefSeq/rRNA_sequence/GCA_000012145.1.rRNA.fa	https://github.com/hym0405/RNaseH_depletion/blob/master/representative_genomes_RefSeq/probe_sequence/GCA_000012145.1.probe.tsv	29	55	Complete	1.58724	32.5609	chromosome:NC_007109.1/CP000053.1; plasmid pRF:NC_007110.1/CP000054.1; plasmid pRFdelta:NC_007111.1/CP000055.1		3	1363	2005-06-07T00:00:00Z	ftp://ftp.ncbi.nlm.nih.gov/genomes/all/GCA/000/012/145/GCA_000012145.1_ASM1214v1	ftp://ftp.ncbi.nlm.nih.gov/genomes/all/GCF/000/012/145/GCF_000012145.1_ASM1214v1
Shewanella loihica PV-4	Bacteria;Proteobacteria;Gammaproteobacteria	PV-4	SAMN00623064	PRJNA13906	GCA_000016065.1	https://github.com/hym0405/RNaseH_depletion/blob/master/representative_genomes_RefSeq/rRNA_sequence/GCA_000016065.1.rRNA.fa	https://github.com/hym0405/RNaseH_depletion/blob/master/representative_genomes_RefSeq/probe_sequence/GCA_000016065.1.probe.tsv	30	57	Complete	4.60259	53.7	chromosome:NC_009092.1/CP000606.1		1	3902	2007-03-07T00:00:00Z	ftp://ftp.ncbi.nlm.nih.gov/genomes/all/GCA/000/016/065/GCA_000016065.1_ASM1606v1	ftp://ftp.ncbi.nlm.nih.gov/genomes/all/GCF/000/016/065/GCF_000016065.1_ASM1606v1
Sphingopyxis alaskensis RB2256	Bacteria;Proteobacteria;Alphaproteobacteria	RB2256	SAMN02598319	PRJNA13907	GCA_000013985.1	https://github.com/hym0405/RNaseH_depletion/blob/master/representative_genomes_RefSeq/rRNA_sequence/GCA_000013985.1.rRNA.fa	https://github.com/hym0405/RNaseH_depletion/blob/master/representative_genomes_RefSeq/probe_sequence/GCA_000013985.1.probe.tsv	29	55	Complete	3.37371	65.4569	chromosome:NC_008048.1/CP000356.1; plasmid F plasmid:NC_008036.1/CP000357.1		2	3194	2006-05-18T00:00:00Z	ftp://ftp.ncbi.nlm.nih.gov/genomes/all/GCA/000/013/985/GCA_000013985.1_ASM1398v1	ftp://ftp.ncbi.nlm.nih.gov/genomes/all/GCF/000/013/985/GCF_000013985.1_ASM1398v1
Rhodoferax ferrireducens T118	Bacteria;Proteobacteria;Betaproteobacteria	DSM 15236	SAMN02598320	PRJNA13908	GCA_000013605.1	https://github.com/hym0405/RNaseH_depletion/blob/master/representative_genomes_RefSeq/rRNA_sequence/GCA_000013605.1.rRNA.fa	https://github.com/hym0405/RNaseH_depletion/blob/master/representative_genomes_RefSeq/probe_sequence/GCA_000013605.1.probe.tsv	30	57	Complete	4.96978	59.6151	chromosome:NC_007908.1/CP000267.1; plasmid plasmid1:NC_007901.1/CP000268.1		2	4479	2006-03-10T00:00:00Z	ftp://ftp.ncbi.nlm.nih.gov/genomes/all/GCA/000/013/605/GCA_000013605.1_ASM1360v1	ftp://ftp.ncbi.nlm.nih.gov/genomes/all/GCF/000/013/605/GCF_000013605.1_ASM1360v1
Nitrosospira multiformis ATCC 25196	Bacteria;Proteobacteria;Betaproteobacteria	ATCC 25196	SAMN02598322	PRJNA13912	GCA_000196355.1	https://github.com/hym0405/RNaseH_depletion/blob/master/representative_genomes_RefSeq/rRNA_sequence/GCA_000196355.1.rRNA.fa	https://github.com/hym0405/RNaseH_depletion/blob/master/representative_genomes_RefSeq/probe_sequence/GCA_000196355.1.probe.tsv	30	57	Complete	3.23431	53.835	chromosome:NC_007614.1/CP000103.1; plasmid 1:NC_007615.1/CP000104.1; plasmid 2:NC_007616.1/CP000105.1; plasmid 3:NC_007617.1/CP000106.1		4	2817	2005-11-15T00:00:00Z	ftp://ftp.ncbi.nlm.nih.gov/genomes/all/GCA/000/196/355/GCA_000196355.1_ASM19635v1	ftp://ftp.ncbi.nlm.nih.gov/genomes/all/GCF/000/196/355/GCF_000196355.1_ASM19635v1
Nitrosomonas eutropha C91	Bacteria;Proteobacteria;Betaproteobacteria	C91	SAMN02598323	PRJNA13913	GCA_000014765.1	https://github.com/hym0405/RNaseH_depletion/blob/master/representative_genomes_RefSeq/rRNA_sequence/GCA_000014765.1.rRNA.fa	https://github.com/hym0405/RNaseH_depletion/blob/master/representative_genomes_RefSeq/probe_sequence/GCA_000014765.1.probe.tsv	30	57	Complete	2.78182	48.5544	chromosome:NC_008344.1/CP000450.1; plasmid Plasmid1:NC_008341.1/CP000451.1; plasmid Plasmid2:NC_008342.1/CP000452.1		3	2484	2006-09-13T00:00:00Z	ftp://ftp.ncbi.nlm.nih.gov/genomes/all/GCA/000/014/765/GCA_000014765.1_ASM1476v1	ftp://ftp.ncbi.nlm.nih.gov/genomes/all/GCF/000/014/765/GCF_000014765.1_ASM1476v1
Chlorobium chlorochromatii CaD3	Bacteria;FCB group;Bacteroidetes/Chlorobi group	CaD3	SAMN02598328	PRJNA13921	GCA_000012585.1	https://github.com/hym0405/RNaseH_depletion/blob/master/representative_genomes_RefSeq/rRNA_sequence/GCA_000012585.1.rRNA.fa	https://github.com/hym0405/RNaseH_depletion/blob/master/representative_genomes_RefSeq/probe_sequence/GCA_000012585.1.probe.tsv	29	58	Complete	2.57208	44.3	chromosome:NC_007514.1/CP000108.1		1	2060	2005-10-26T00:00:00Z	ftp://ftp.ncbi.nlm.nih.gov/genomes/all/GCA/000/012/585/GCA_000012585.1_ASM1258v1	ftp://ftp.ncbi.nlm.nih.gov/genomes/all/GCF/000/012/585/GCF_000012585.1_ASM1258v1
Staphylococcus saprophyticus subsp. saprophyticus ATCC 15305 = NCTC 7292	Bacteria;Terrabacteria group;Firmicutes	ATCC 15305	SAMD00061076	PRJNA15596	GCA_000010125.1	https://github.com/hym0405/RNaseH_depletion/blob/master/representative_genomes_RefSeq/rRNA_sequence/GCA_000010125.1.rRNA.fa	https://github.com/hym0405/RNaseH_depletion/blob/master/representative_genomes_RefSeq/probe_sequence/GCA_000010125.1.probe.tsv	30	58	Complete	2.5779	33.1473	chromosome:NC_007350.1/AP008934.1; plasmid pSSP1:NC_007351.1/AP008935.1; plasmid pSSP2:NC_007352.1/AP008936.1		3	2351	2005-08-11T00:00:00Z	ftp://ftp.ncbi.nlm.nih.gov/genomes/all/GCA/000/010/125/GCA_000010125.1_ASM1012v1	ftp://ftp.ncbi.nlm.nih.gov/genomes/all/GCF/000/010/125/GCF_000010125.1_ASM1012v1
Pseudothermotoga lettingae TMO	Bacteria;Thermotogae;Thermotogae	TMO	SAMN02598331	PRJNA15644	GCA_000017865.1	https://github.com/hym0405/RNaseH_depletion/blob/master/representative_genomes_RefSeq/rRNA_sequence/GCA_000017865.1.rRNA.fa	https://github.com/hym0405/RNaseH_depletion/blob/master/representative_genomes_RefSeq/probe_sequence/GCA_000017865.1.probe.tsv	30	75	Complete	2.13534	38.7	chromosome:NC_009828.1/CP000812.1		1	2052	2007-09-18T00:00:00Z	ftp://ftp.ncbi.nlm.nih.gov/genomes/all/GCA/000/017/865/GCA_000017865.1_ASM1786v1	ftp://ftp.ncbi.nlm.nih.gov/genomes/all/GCF/000/017/865/GCF_000017865.1_ASM1786v1
Gimesia maris DSM 8797	Bacteria;PVC group;Planctomycetes	DSM 8797	SAMN02436120	PRJNA15662	GCA_000181475.1	https://github.com/hym0405/RNaseH_depletion/blob/master/representative_genomes_RefSeq/rRNA_sequence/GCA_000181475.1.rRNA.fa	https://github.com/hym0405/RNaseH_depletion/blob/master/representative_genomes_RefSeq/probe_sequence/GCA_000181475.1.probe.tsv	30	57	Contig	7.778	50.5		ABCE01	125	5865	2007-06-15T00:00:00Z	ftp://ftp.ncbi.nlm.nih.gov/genomes/all/GCA/000/181/475/GCA_000181475.1_ASM18147v1	ftp://ftp.ncbi.nlm.nih.gov/genomes/all/GCF/000/181/475/GCF_000181475.1_ASM18147v1
Stigmatella aurantiaca DW4/3-1	Bacteria;Proteobacteria;delta/epsilon subdivisions	DW4/3-1	SAMN02603592	PRJNA52561	GCA_000165485.1	https://github.com/hym0405/RNaseH_depletion/blob/master/representative_genomes_RefSeq/rRNA_sequence/GCA_000165485.1.rRNA.fa	https://github.com/hym0405/RNaseH_depletion/blob/master/representative_genomes_RefSeq/probe_sequence/GCA_000165485.1.probe.tsv	30	59	Complete	10.2608	67.5	chromosome:NC_014623.1/CP002271.1		1	8123	2010-10-21T00:00:00Z	ftp://ftp.ncbi.nlm.nih.gov/genomes/all/GCA/000/165/485/GCA_000165485.1_ASM16548v1	ftp://ftp.ncbi.nlm.nih.gov/genomes/all/GCF/000/165/485/GCF_000165485.1_ASM16548v1
Desulfovibrio magneticus RS-1	Bacteria;Proteobacteria;delta/epsilon subdivisions	RS-1	SAMD00060954	PRJDA32105	GCA_000010665.1	https://github.com/hym0405/RNaseH_depletion/blob/master/representative_genomes_RefSeq/rRNA_sequence/GCA_000010665.1.rRNA.fa	https://github.com/hym0405/RNaseH_depletion/blob/master/representative_genomes_RefSeq/probe_sequence/GCA_000010665.1.probe.tsv	30	58	Complete	5.31562	62.7043	chromosome:NC_012796.1/AP010904.1; plasmid pDMC1:NC_012797.1/AP010905.1; plasmid pDMC2:NC_012795.1/AP010906.1		3	4486	2009-06-11T00:00:00Z	ftp://ftp.ncbi.nlm.nih.gov/genomes/all/GCA/000/010/665/GCA_000010665.1_ASM1066v1	ftp://ftp.ncbi.nlm.nih.gov/genomes/all/GCF/000/010/665/GCF_000010665.1_ASM1066v1
Herbaspirillum seropedicae	Bacteria;Proteobacteria;Betaproteobacteria	Z67	SAMN03779333	PRJNA287245	GCA_001040945.1	https://github.com/hym0405/RNaseH_depletion/blob/master/representative_genomes_RefSeq/rRNA_sequence/GCA_001040945.1.rRNA.fa	https://github.com/hym0405/RNaseH_depletion/blob/master/representative_genomes_RefSeq/probe_sequence/GCA_001040945.1.probe.tsv	30	57	Complete	5.50972	63.4	chromosome:NZ_CP011930.1/CP011930.1		1	4726	2015-06-26T00:00:00Z	ftp://ftp.ncbi.nlm.nih.gov/genomes/all/GCA/001/040/945/GCA_001040945.1_ASM104094v1	ftp://ftp.ncbi.nlm.nih.gov/genomes/all/GCF/001/040/945/GCF_001040945.1_ASM104094v1
Shewanella violacea DSS12	Bacteria;Proteobacteria;Gammaproteobacteria	DSS12	SAMD00060963	PRJDA34739	GCA_000091325.1	https://github.com/hym0405/RNaseH_depletion/blob/master/representative_genomes_RefSeq/rRNA_sequence/GCA_000091325.1.rRNA.fa	https://github.com/hym0405/RNaseH_depletion/blob/master/representative_genomes_RefSeq/probe_sequence/GCA_000091325.1.probe.tsv	30	58	Complete	4.9621	44.7	chromosome:NC_014012.1/AP011177.1		1	3908	2010-04-01T23:08:00Z	ftp://ftp.ncbi.nlm.nih.gov/genomes/all/GCA/000/091/325/GCA_000091325.1_ASM9132v1	ftp://ftp.ncbi.nlm.nih.gov/genomes/all/GCF/000/091/325/GCF_000091325.1_ASM9132v1
Xanthobacter autotrophicus Py2	Bacteria;Proteobacteria;Alphaproteobacteria	Py2	SAMN02598342	PRJNA15756	GCA_000017645.1	https://github.com/hym0405/RNaseH_depletion/blob/master/representative_genomes_RefSeq/rRNA_sequence/GCA_000017645.1.rRNA.fa	https://github.com/hym0405/RNaseH_depletion/blob/master/representative_genomes_RefSeq/probe_sequence/GCA_000017645.1.probe.tsv	29	56	Complete	5.6251	67.3763	chromosome:NC_009720.1/CP000781.1; plasmid pXAUT01:NC_009717.1/CP000782.1		2	5034	2007-07-30T00:00:00Z	ftp://ftp.ncbi.nlm.nih.gov/genomes/all/GCA/000/017/645/GCA_000017645.1_ASM1764v1	ftp://ftp.ncbi.nlm.nih.gov/genomes/all/GCF/000/017/645/GCF_000017645.1_ASM1764v1
Mycolicibacterium vanbaalenii PYR-1	Bacteria;Terrabacteria group;Actinobacteria	PYR-1	SAMN02598347	PRJNA15761	GCA_000015305.1	https://github.com/hym0405/RNaseH_depletion/blob/master/representative_genomes_RefSeq/rRNA_sequence/GCA_000015305.1.rRNA.fa	https://github.com/hym0405/RNaseH_depletion/blob/master/representative_genomes_RefSeq/probe_sequence/GCA_000015305.1.probe.tsv	30	62	Complete	6.49186	67.8	chromosome:NC_008726.1/CP000511.1		1	5999	2006-12-27T00:00:00Z	ftp://ftp.ncbi.nlm.nih.gov/genomes/all/GCA/000/015/305/GCA_000015305.1_ASM1530v1	ftp://ftp.ncbi.nlm.nih.gov/genomes/all/GCF/000/015/305/GCF_000015305.1_ASM1530v1
Halorhodospira halophila SL1	Bacteria;Proteobacteria;Gammaproteobacteria	SL1	SAMN00623046	PRJNA15767	GCA_000015585.1	https://github.com/hym0405/RNaseH_depletion/blob/master/representative_genomes_RefSeq/rRNA_sequence/GCA_000015585.1.rRNA.fa	https://github.com/hym0405/RNaseH_depletion/blob/master/representative_genomes_RefSeq/probe_sequence/GCA_000015585.1.probe.tsv	30	57	Complete	2.67845	68	chromosome:NC_008789.1/CP000544.1		1	2402	2007-01-10T00:00:00Z	ftp://ftp.ncbi.nlm.nih.gov/genomes/all/GCA/000/015/585/GCA_000015585.1_ASM1558v1	ftp://ftp.ncbi.nlm.nih.gov/genomes/all/GCF/000/015/585/GCF_000015585.1_ASM1558v1
Geobacter uraniireducens Rf4	Bacteria;Proteobacteria;delta/epsilon subdivisions	Rf4	SAMN02598352	PRJNA15768	GCA_000016745.1	https://github.com/hym0405/RNaseH_depletion/blob/master/representative_genomes_RefSeq/rRNA_sequence/GCA_000016745.1.rRNA.fa	https://github.com/hym0405/RNaseH_depletion/blob/master/representative_genomes_RefSeq/probe_sequence/GCA_000016745.1.probe.tsv	30	59	Complete	5.13636	54.2	chromosome:NC_009483.1/CP000698.1		1	4420	2007-05-11T00:00:00Z	ftp://ftp.ncbi.nlm.nih.gov/genomes/all/GCA/000/016/745/GCA_000016745.1_ASM1674v1	ftp://ftp.ncbi.nlm.nih.gov/genomes/all/GCF/000/016/745/GCF_000016745.1_ASM1674v1
Hahella chejuensis KCTC 2396	Bacteria;Proteobacteria;Gammaproteobacteria	KCTC 2396	SAMN02603483	PRJNA16064	GCA_000012985.1	https://github.com/hym0405/RNaseH_depletion/blob/master/representative_genomes_RefSeq/rRNA_sequence/GCA_000012985.1.rRNA.fa	https://github.com/hym0405/RNaseH_depletion/blob/master/representative_genomes_RefSeq/probe_sequence/GCA_000012985.1.probe.tsv	30	57	Complete	7.21527	53.9	chromosome:NC_007645.1/CP000155.1		1	6274	2005-12-14T00:00:00Z	ftp://ftp.ncbi.nlm.nih.gov/genomes/all/GCA/000/012/985/GCA_000012985.1_ASM1298v1	ftp://ftp.ncbi.nlm.nih.gov/genomes/all/GCF/000/012/985/GCF_000012985.1_ASM1298v1
Alkalilimnicola ehrlichii MLHE-1	Bacteria;Proteobacteria;Gammaproteobacteria	MLHE-1	SAMN02598349	PRJNA15763	GCA_000014785.1	https://github.com/hym0405/RNaseH_depletion/blob/master/representative_genomes_RefSeq/rRNA_sequence/GCA_000014785.1.rRNA.fa	https://github.com/hym0405/RNaseH_depletion/blob/master/representative_genomes_RefSeq/probe_sequence/GCA_000014785.1.probe.tsv	30	57	Complete	3.27594	67.5	chromosome:NC_008340.1/CP000453.1		1	2858	2006-09-12T00:00:00Z	ftp://ftp.ncbi.nlm.nih.gov/genomes/all/GCA/000/014/785/GCA_000014785.1_ASM1478v1	ftp://ftp.ncbi.nlm.nih.gov/genomes/all/GCF/000/014/785/GCF_000014785.1_ASM1478v1
Paenibacillus polymyxa SC2	Bacteria;Terrabacteria group;Firmicutes	SC2	SAMN02603854	PRJNA52019	GCA_000164985.2	https://github.com/hym0405/RNaseH_depletion/blob/master/representative_genomes_RefSeq/rRNA_sequence/GCA_000164985.2.rRNA.fa	https://github.com/hym0405/RNaseH_depletion/blob/master/representative_genomes_RefSeq/probe_sequence/GCA_000164985.2.probe.tsv	30	58	Complete	6.23851	44.5786	chromosome:NC_014622.2/CP002213.2; plasmid pSC2:NC_014628.2/CP002214.2		2	5495	2010-10-19T00:00:00Z	ftp://ftp.ncbi.nlm.nih.gov/genomes/all/GCA/000/164/985/GCA_000164985.2_ASM16498v2	ftp://ftp.ncbi.nlm.nih.gov/genomes/all/GCF/000/164/985/GCF_000164985.3_ASM16498v2
Leuconostoc citreum KM20	Bacteria;Terrabacteria group;Firmicutes	KM20	SAMN02603482	PRJNA16062	GCA_000026405.1	https://github.com/hym0405/RNaseH_depletion/blob/master/representative_genomes_RefSeq/rRNA_sequence/GCA_000026405.1.rRNA.fa	https://github.com/hym0405/RNaseH_depletion/blob/master/representative_genomes_RefSeq/probe_sequence/GCA_000026405.1.probe.tsv	30	58	Complete	1.89661	38.8804	chromosome:NC_010471.1/DQ489736.1; plasmid pLCK1:NC_010470.1/DQ489740.1; plasmid pLCK2:NC_010466.1/DQ489737.1; plasmid pLCK3:NC_010467.1/DQ489738.1; plasmid pLCK4:NC_010469.1/DQ489739.1		5	1776	2008-03-12T00:00:00Z	ftp://ftp.ncbi.nlm.nih.gov/genomes/all/GCA/000/026/405/GCA_000026405.1_ASM2640v1	ftp://ftp.ncbi.nlm.nih.gov/genomes/all/GCF/000/026/405/GCF_000026405.1_ASM2640v1
Alkaliphilus oremlandii OhILAs	Bacteria;Terrabacteria group;Firmicutes	OhILAs	SAMN00623039	PRJNA16083	GCA_000018325.1	https://github.com/hym0405/RNaseH_depletion/blob/master/representative_genomes_RefSeq/rRNA_sequence/GCA_000018325.1.rRNA.fa	https://github.com/hym0405/RNaseH_depletion/blob/master/representative_genomes_RefSeq/probe_sequence/GCA_000018325.1.probe.tsv	29	58	Complete	3.12356	36.3	chromosome:NC_009922.1/CP000853.1		1	2898	2007-10-11T00:00:00Z	ftp://ftp.ncbi.nlm.nih.gov/genomes/all/GCA/000/018/325/GCA_000018325.1_ASM1832v1	ftp://ftp.ncbi.nlm.nih.gov/genomes/all/GCF/000/018/325/GCF_000018325.1_ASM1832v1
Flavobacterium johnsoniae UW101	Bacteria;FCB group;Bacteroidetes/Chlorobi group	UW101; ATCC 17061	SAMN02598357	PRJNA16082	GCA_000016645.1	https://github.com/hym0405/RNaseH_depletion/blob/master/representative_genomes_RefSeq/rRNA_sequence/GCA_000016645.1.rRNA.fa	https://github.com/hym0405/RNaseH_depletion/blob/master/representative_genomes_RefSeq/probe_sequence/GCA_000016645.1.probe.tsv	30	57	Complete	6.09687	34.1	chromosome:NC_009441.1/CP000685.1		1	5113	2007-05-01T00:00:00Z	ftp://ftp.ncbi.nlm.nih.gov/genomes/all/GCA/000/016/645/GCA_000016645.1_ASM1664v1	ftp://ftp.ncbi.nlm.nih.gov/genomes/all/GCF/000/016/645/GCF_000016645.1_ASM1664v1
Acidothermus cellulolyticus 11B	Bacteria;Terrabacteria group;Actinobacteria	11B; ATCC 43068	SAMN02598358	PRJNA16097	GCA_000015025.1	https://github.com/hym0405/RNaseH_depletion/blob/master/representative_genomes_RefSeq/rRNA_sequence/GCA_000015025.1.rRNA.fa	https://github.com/hym0405/RNaseH_depletion/blob/master/representative_genomes_RefSeq/probe_sequence/GCA_000015025.1.probe.tsv	30	62	Complete	2.44354	66.9	chromosome:NC_008578.1/CP000481.1		1	2152	2006-11-09T00:00:00Z	ftp://ftp.ncbi.nlm.nih.gov/genomes/all/GCA/000/015/025/GCA_000015025.1_ASM1502v1	ftp://ftp.ncbi.nlm.nih.gov/genomes/all/GCF/000/015/025/GCF_000015025.1_ASM1502v1
Zobellia galactanivorans	Bacteria;FCB group;Bacteroidetes/Chlorobi group	DsiJT	SAMEA3315864	PRJEB8976	GCA_000973105.1	https://github.com/hym0405/RNaseH_depletion/blob/master/representative_genomes_RefSeq/rRNA_sequence/GCA_000973105.1.rRNA.fa	https://github.com/hym0405/RNaseH_depletion/blob/master/representative_genomes_RefSeq/probe_sequence/GCA_000973105.1.probe.tsv	30	56	Complete	5.52171	42.8	chromosome:NC_015844.1/FP476056.1		1	4429	2011-07-10T00:00:00Z	ftp://ftp.ncbi.nlm.nih.gov/genomes/all/GCA/000/973/105/GCA_000973105.1_ASM97310v1	ftp://ftp.ncbi.nlm.nih.gov/genomes/all/GCF/000/973/105/GCF_000973105.1_ASM97310v1
Legionella longbeachae NSW150	Bacteria;Proteobacteria;Gammaproteobacteria	NSW150	SAMEA2272007	PRJEA39579	GCA_000091785.1	https://github.com/hym0405/RNaseH_depletion/blob/master/representative_genomes_RefSeq/rRNA_sequence/GCA_000091785.1.rRNA.fa	https://github.com/hym0405/RNaseH_depletion/blob/master/representative_genomes_RefSeq/probe_sequence/GCA_000091785.1.probe.tsv	30	57	Complete	4.14916	37.119	chromosome:NC_013861.1/FN650140.1; plasmid pLLO:NC_014544.1/FN650141.1		2	3478	2010-02-13T00:00:00Z	ftp://ftp.ncbi.nlm.nih.gov/genomes/all/GCA/000/091/785/GCA_000091785.1_ASM9178v1	ftp://ftp.ncbi.nlm.nih.gov/genomes/all/GCF/000/091/785/GCF_000091785.1_ASM9178v1
Psychromonas ingrahamii 37	Bacteria;Proteobacteria;Gammaproteobacteria	37	SAMN02598361	PRJNA16187	GCA_000015285.1	https://github.com/hym0405/RNaseH_depletion/blob/master/representative_genomes_RefSeq/rRNA_sequence/GCA_000015285.1.rRNA.fa	https://github.com/hym0405/RNaseH_depletion/blob/master/representative_genomes_RefSeq/probe_sequence/GCA_000015285.1.probe.tsv	30	57	Complete	4.5596	40.1	chromosome:NC_008709.1/CP000510.1		1	3683	2006-12-22T00:00:00Z	ftp://ftp.ncbi.nlm.nih.gov/genomes/all/GCA/000/015/285/GCA_000015285.1_ASM1528v1	ftp://ftp.ncbi.nlm.nih.gov/genomes/all/GCF/000/015/285/GCF_000015285.1_ASM1528v1
Syntrophus aciditrophicus SB	Bacteria;Proteobacteria;delta/epsilon subdivisions	SB	SAMN02603418	PRJNA16258	GCA_000013405.1	https://github.com/hym0405/RNaseH_depletion/blob/master/representative_genomes_RefSeq/rRNA_sequence/GCA_000013405.1.rRNA.fa	https://github.com/hym0405/RNaseH_depletion/blob/master/representative_genomes_RefSeq/probe_sequence/GCA_000013405.1.probe.tsv	31	60	Complete	3.1793	51.5	chromosome:NC_007759.1/CP000252.1		1	2897	2006-01-26T00:00:00Z	ftp://ftp.ncbi.nlm.nih.gov/genomes/all/GCA/000/013/405/GCA_000013405.1_ASM1340v1	ftp://ftp.ncbi.nlm.nih.gov/genomes/all/GCF/000/013/405/GCF_000013405.1_ASM1340v1
Ramlibacter tataouinensis TTB310	Bacteria;Proteobacteria;Betaproteobacteria	TTB310	SAMN02603053	PRJNA16294	GCA_000215705.1	https://github.com/hym0405/RNaseH_depletion/blob/master/representative_genomes_RefSeq/rRNA_sequence/GCA_000215705.1.rRNA.fa	https://github.com/hym0405/RNaseH_depletion/blob/master/representative_genomes_RefSeq/probe_sequence/GCA_000215705.1.probe.tsv	30	57	Complete	4.07019	70	chromosome:NC_015677.1/CP000245.1		1	3845	2011-06-03T00:00:00Z	ftp://ftp.ncbi.nlm.nih.gov/genomes/all/GCA/000/215/705/GCA_000215705.1_ASM21570v1	ftp://ftp.ncbi.nlm.nih.gov/genomes/all/GCF/000/215/705/GCF_000215705.1_ASM21570v1
Lachnoclostridium phytofermentans ISDg	Bacteria;Terrabacteria group;Firmicutes	ISDg	SAMN02598360	PRJNA16184	GCA_000018685.1	https://github.com/hym0405/RNaseH_depletion/blob/master/representative_genomes_RefSeq/rRNA_sequence/GCA_000018685.1.rRNA.fa	https://github.com/hym0405/RNaseH_depletion/blob/master/representative_genomes_RefSeq/probe_sequence/GCA_000018685.1.probe.tsv	30	58	Complete	4.84759	35.3	chromosome:NC_010001.1/CP000885.1		1	3952	2007-11-19T00:00:00Z	ftp://ftp.ncbi.nlm.nih.gov/genomes/all/GCA/000/018/685/GCA_000018685.1_ASM1868v1	ftp://ftp.ncbi.nlm.nih.gov/genomes/all/GCF/000/018/685/GCF_000018685.1_ASM1868v1
Halothermothrix orenii H 168	Bacteria;Terrabacteria group;Firmicutes	H 168; DSM 9562	SAMN00623047	PRJNA16377	GCA_000020485.1	https://github.com/hym0405/RNaseH_depletion/blob/master/representative_genomes_RefSeq/rRNA_sequence/GCA_000020485.1.rRNA.fa	https://github.com/hym0405/RNaseH_depletion/blob/master/representative_genomes_RefSeq/probe_sequence/GCA_000020485.1.probe.tsv	30	59	Complete	2.57815	37.9	chromosome:NC_011899.1/CP001098.1		1	2362	2009-01-13T00:00:00Z	ftp://ftp.ncbi.nlm.nih.gov/genomes/all/GCA/000/020/485/GCA_000020485.1_ASM2048v1	ftp://ftp.ncbi.nlm.nih.gov/genomes/all/GCF/000/020/485/GCF_000020485.1_ASM2048v1
Polynucleobacter necessarius STIR1	Bacteria;Proteobacteria;Betaproteobacteria	STIR1	SAMN02598428	PRJNA19991	GCA_000019745.1	https://github.com/hym0405/RNaseH_depletion/blob/master/representative_genomes_RefSeq/rRNA_sequence/GCA_000019745.1.rRNA.fa	https://github.com/hym0405/RNaseH_depletion/blob/master/representative_genomes_RefSeq/probe_sequence/GCA_000019745.1.probe.tsv	30	57	Complete	1.56047	45.6	chromosome:NC_010531.1/CP001010.1		1	1328	2008-03-28T00:00:00Z	ftp://ftp.ncbi.nlm.nih.gov/genomes/all/GCA/000/019/745/GCA_000019745.1_ASM1974v1	ftp://ftp.ncbi.nlm.nih.gov/genomes/all/GCF/000/019/745/GCF_000019745.1_ASM1974v1
Deinococcus deserti VCD115	Bacteria;Terrabacteria group;Deinococcus-Thermus	VCD115	SAMN02603250	PRJNA16691	GCA_000020685.1	https://github.com/hym0405/RNaseH_depletion/blob/master/representative_genomes_RefSeq/rRNA_sequence/GCA_000020685.1.rRNA.fa	https://github.com/hym0405/RNaseH_depletion/blob/master/representative_genomes_RefSeq/probe_sequence/GCA_000020685.1.probe.tsv	29	57	Complete	3.85533	62.9751	chromosome:NC_012526.1/CP001114.1; plasmid 1:NC_012527.1/CP001115.1; plasmid 2:NC_012529.1/CP001116.1; plasmid 3:NC_012528.1/CP001117.1		4	3503	2009-04-02T00:00:00Z	ftp://ftp.ncbi.nlm.nih.gov/genomes/all/GCA/000/020/685/GCA_000020685.1_ASM2068v1	ftp://ftp.ncbi.nlm.nih.gov/genomes/all/GCF/000/020/685/GCF_000020685.1_ASM2068v1
Chlorobium ferrooxidans DSM 13031	Bacteria;FCB group;Bacteroidetes/Chlorobi group	DSM 13031	SAMN02441792	PRJNA16644	GCA_000168715.1	https://github.com/hym0405/RNaseH_depletion/blob/master/representative_genomes_RefSeq/rRNA_sequence/GCA_000168715.1.rRNA.fa	https://github.com/hym0405/RNaseH_depletion/blob/master/representative_genomes_RefSeq/probe_sequence/GCA_000168715.1.probe.tsv	29	58	Contig	2.53896	50.1		AASE01	47	2220	2006-07-13T00:00:00Z	ftp://ftp.ncbi.nlm.nih.gov/genomes/all/GCA/000/168/715/GCA_000168715.1_ASM16871v1	ftp://ftp.ncbi.nlm.nih.gov/genomes/all/GCF/000/168/715/GCF_000168715.1_ASM16871v1
Propionibacterium freudenreichii subsp. freudenreichii	Bacteria;Terrabacteria group;Actinobacteria	DSM 20271	SAMN03263638	PRJNA269789	GCA_000940845.1	https://github.com/hym0405/RNaseH_depletion/blob/master/representative_genomes_RefSeq/rRNA_sequence/GCA_000940845.1.rRNA.fa	https://github.com/hym0405/RNaseH_depletion/blob/master/representative_genomes_RefSeq/probe_sequence/GCA_000940845.1.probe.tsv	30	62	Complete	2.64917	67.3	chromosome:NZ_CP010341.1/CP010341.1		1	2213	2015-03-04T00:00:00Z	ftp://ftp.ncbi.nlm.nih.gov/genomes/all/GCA/000/940/845/GCA_000940845.1_ASM94084v1	ftp://ftp.ncbi.nlm.nih.gov/genomes/all/GCF/000/940/845/GCF_000940845.1_ASM94084v1
Chloroflexus aggregans DSM 9485	Bacteria;Terrabacteria group;Chloroflexi	DSM 9485	SAMN00623036	PRJNA16708	GCA_000021945.1	https://github.com/hym0405/RNaseH_depletion/blob/master/representative_genomes_RefSeq/rRNA_sequence/GCA_000021945.1.rRNA.fa	https://github.com/hym0405/RNaseH_depletion/blob/master/representative_genomes_RefSeq/probe_sequence/GCA_000021945.1.probe.tsv	29	58	Complete	4.68493	56.4	chromosome:NC_011831.1/CP001337.1		1	3707	2009-01-05T00:00:00Z	ftp://ftp.ncbi.nlm.nih.gov/genomes/all/GCA/000/021/945/GCA_000021945.1_ASM2194v1	ftp://ftp.ncbi.nlm.nih.gov/genomes/all/GCF/000/021/945/GCF_000021945.1_ASM2194v1
Pseudomonas stutzeri	Bacteria;Proteobacteria;Gammaproteobacteria	28a24	SAMN02673421	PRJNA240232	GCA_000590475.1	https://github.com/hym0405/RNaseH_depletion/blob/master/representative_genomes_RefSeq/rRNA_sequence/GCA_000590475.1.rRNA.fa	https://github.com/hym0405/RNaseH_depletion/blob/master/representative_genomes_RefSeq/probe_sequence/GCA_000590475.1.probe.tsv	30	57	Complete	4.73136	60.6	chromosome:NZ_CP007441.1/CP007441.1		1	4167	2014-03-12T00:00:00Z	ftp://ftp.ncbi.nlm.nih.gov/genomes/all/GCA/000/590/475/GCA_000590475.1_ASM59047v1	ftp://ftp.ncbi.nlm.nih.gov/genomes/all/GCF/000/590/475/GCF_000590475.1_ASM59047v1
Fervidobacterium nodosum Rt17-B1	Bacteria;Thermotogae;Thermotogae	Rt17-B1	SAMN00623043	PRJNA16719	GCA_000017545.1	https://github.com/hym0405/RNaseH_depletion/blob/master/representative_genomes_RefSeq/rRNA_sequence/GCA_000017545.1.rRNA.fa	https://github.com/hym0405/RNaseH_depletion/blob/master/representative_genomes_RefSeq/probe_sequence/GCA_000017545.1.probe.tsv	29	79	Complete	1.94894	35	chromosome:NC_009718.1/CP000771.1		1	1755	2007-07-30T00:00:00Z	ftp://ftp.ncbi.nlm.nih.gov/genomes/all/GCA/000/017/545/GCA_000017545.1_ASM1754v1	ftp://ftp.ncbi.nlm.nih.gov/genomes/all/GCF/000/017/545/GCF_000017545.1_ASM1754v1
Rickettsiella grylli	Bacteria;Proteobacteria;Gammaproteobacteria		SAMN02435840	PRJNA16722	GCA_000168295.1	https://github.com/hym0405/RNaseH_depletion/blob/master/representative_genomes_RefSeq/rRNA_sequence/GCA_000168295.1.rRNA.fa	https://github.com/hym0405/RNaseH_depletion/blob/master/representative_genomes_RefSeq/probe_sequence/GCA_000168295.1.probe.tsv	30	59	Contig	1.58124	37.9		AAQJ02	2	1408	2006-05-02T00:00:00Z	ftp://ftp.ncbi.nlm.nih.gov/genomes/all/GCA/000/168/295/GCA_000168295.1_ASM16829v1	ftp://ftp.ncbi.nlm.nih.gov/genomes/all/GCF/000/168/295/GCF_000168295.1_ASM16829v1
Clostridium novyi NT	Bacteria;Terrabacteria group;Firmicutes	NT	SAMN02603464	PRJNA16820	GCA_000014125.1	https://github.com/hym0405/RNaseH_depletion/blob/master/representative_genomes_RefSeq/rRNA_sequence/GCA_000014125.1.rRNA.fa	https://github.com/hym0405/RNaseH_depletion/blob/master/representative_genomes_RefSeq/probe_sequence/GCA_000014125.1.probe.tsv	30	58	Complete	2.54772	28.9	chromosome:NC_008593.1/CP000382.1		1	2240	2006-11-17T00:00:00Z	ftp://ftp.ncbi.nlm.nih.gov/genomes/all/GCA/000/014/125/GCA_000014125.1_ASM1412v1	ftp://ftp.ncbi.nlm.nih.gov/genomes/all/GCF/000/014/125/GCF_000014125.1_ASM1412v1
Streptococcus iniae	Bacteria;Terrabacteria group;Firmicutes	YSFST01-82	SAMN03286870	PRJNA271544	GCA_000831485.1	https://github.com/hym0405/RNaseH_depletion/blob/master/representative_genomes_RefSeq/rRNA_sequence/GCA_000831485.1.rRNA.fa	https://github.com/hym0405/RNaseH_depletion/blob/master/representative_genomes_RefSeq/probe_sequence/GCA_000831485.1.probe.tsv	30	58	Complete	2.08696	36.8	chromosome:NZ_CP010783.1/CP010783.1		1	1863	2015-02-03T00:00:00Z	ftp://ftp.ncbi.nlm.nih.gov/genomes/all/GCA/000/831/485/GCA_000831485.1_ASM83148v1	ftp://ftp.ncbi.nlm.nih.gov/genomes/all/GCF/000/831/485/GCF_000831485.1_ASM83148v1
Granulibacter bethesdensis CGDNIH1	Bacteria;Proteobacteria;Alphaproteobacteria	CGDNIH1	SAMN02603769	PRJNA17111	GCA_000014285.2	https://github.com/hym0405/RNaseH_depletion/blob/master/representative_genomes_RefSeq/rRNA_sequence/GCA_000014285.2.rRNA.fa	https://github.com/hym0405/RNaseH_depletion/blob/master/representative_genomes_RefSeq/probe_sequence/GCA_000014285.2.probe.tsv	29	54	Complete	2.70843	59.1	chromosome:NC_008343.2/CP000394.2		1	2384	2006-09-13T00:00:00Z	ftp://ftp.ncbi.nlm.nih.gov/genomes/all/GCA/000/014/285/GCA_000014285.2_ASM1428v2	ftp://ftp.ncbi.nlm.nih.gov/genomes/all/GCF/000/014/285/GCF_000014285.2_ASM1428v2
Campylobacter concisus	Bacteria;Proteobacteria;delta/epsilon subdivisions	ATCC 33237	SAMN03342362	PRJNA275352	GCA_001298465.1	https://github.com/hym0405/RNaseH_depletion/blob/master/representative_genomes_RefSeq/rRNA_sequence/GCA_001298465.1.rRNA.fa	https://github.com/hym0405/RNaseH_depletion/blob/master/representative_genomes_RefSeq/probe_sequence/GCA_001298465.1.probe.tsv	29	58	Complete	1.84004	37.6	chromosome:NZ_CP012541.1/CP012541.1		1	1767	2015-09-24T00:00:00Z	ftp://ftp.ncbi.nlm.nih.gov/genomes/all/GCA/001/298/465/GCA_001298465.1_ASM129846v1	ftp://ftp.ncbi.nlm.nih.gov/genomes/all/GCF/001/298/465/GCF_001298465.1_ASM129846v1
Campylobacter curvus 525.92	Bacteria;Proteobacteria;delta/epsilon subdivisions	525.92	SAMN02604055	PRJNA17161	GCA_000017465.2	https://github.com/hym0405/RNaseH_depletion/blob/master/representative_genomes_RefSeq/rRNA_sequence/GCA_000017465.2.rRNA.fa	https://github.com/hym0405/RNaseH_depletion/blob/master/representative_genomes_RefSeq/probe_sequence/GCA_000017465.2.probe.tsv	34	62	Complete	1.97127	44.5	chromosome:NC_009715.2/CP000767.2		1	1910	2007-07-25T00:00:00Z	ftp://ftp.ncbi.nlm.nih.gov/genomes/all/GCA/000/017/465/GCA_000017465.2_ASM1746v2	ftp://ftp.ncbi.nlm.nih.gov/genomes/all/GCF/000/017/465/GCF_000017465.2_ASM1746v2
Verminephrobacter eiseniae EF01-2	Bacteria;Proteobacteria;Betaproteobacteria	EF01-2	SAMN02598379	PRJNA17187	GCA_000015565.1	https://github.com/hym0405/RNaseH_depletion/blob/master/representative_genomes_RefSeq/rRNA_sequence/GCA_000015565.1.rRNA.fa	https://github.com/hym0405/RNaseH_depletion/blob/master/representative_genomes_RefSeq/probe_sequence/GCA_000015565.1.probe.tsv	30	57	Complete	5.59794	65.2627	chromosome:NC_008786.1/CP000542.1; plasmid pVEIS01:NC_008771.1/CP000543.1		2	4757	2007-01-09T00:00:00Z	ftp://ftp.ncbi.nlm.nih.gov/genomes/all/GCA/000/015/565/GCA_000015565.1_ASM1556v1	ftp://ftp.ncbi.nlm.nih.gov/genomes/all/GCF/000/015/565/GCF_000015565.1_ASM1556v1
Thermosipho melanesiensis BI429	Bacteria;Thermotogae;Thermotogae	BI429	SAMN00623068	PRJNA17249	GCA_000016905.1	https://github.com/hym0405/RNaseH_depletion/blob/master/representative_genomes_RefSeq/rRNA_sequence/GCA_000016905.1.rRNA.fa	https://github.com/hym0405/RNaseH_depletion/blob/master/representative_genomes_RefSeq/probe_sequence/GCA_000016905.1.probe.tsv	31	58	Complete	1.91524	31.4	chromosome:NC_009616.1/CP000716.1		1	1877	2007-06-26T00:00:00Z	ftp://ftp.ncbi.nlm.nih.gov/genomes/all/GCA/000/016/905/GCA_000016905.1_ASM1690v1	ftp://ftp.ncbi.nlm.nih.gov/genomes/all/GCF/000/016/905/GCF_000016905.1_ASM1690v1
Maricaulis maris MCS10	Bacteria;Proteobacteria;Alphaproteobacteria	MCS10	SAMN02598382	PRJNA17333	GCA_000014745.1	https://github.com/hym0405/RNaseH_depletion/blob/master/representative_genomes_RefSeq/rRNA_sequence/GCA_000014745.1.rRNA.fa	https://github.com/hym0405/RNaseH_depletion/blob/master/representative_genomes_RefSeq/probe_sequence/GCA_000014745.1.probe.tsv	29	54	Complete	3.36878	62.7	chromosome:NC_008347.1/CP000449.1		1	3099	2006-09-14T00:00:00Z	ftp://ftp.ncbi.nlm.nih.gov/genomes/all/GCA/000/014/745/GCA_000014745.1_ASM1474v1	ftp://ftp.ncbi.nlm.nih.gov/genomes/all/GCF/000/014/745/GCF_000014745.1_ASM1474v1
Frankia alni ACN14a	Bacteria;Terrabacteria group;Actinobacteria	ACN14A	SAMEA3138259	PRJNA17403	GCA_000058485.1	https://github.com/hym0405/RNaseH_depletion/blob/master/representative_genomes_RefSeq/rRNA_sequence/GCA_000058485.1.rRNA.fa	https://github.com/hym0405/RNaseH_depletion/blob/master/representative_genomes_RefSeq/probe_sequence/GCA_000058485.1.probe.tsv	29	62	Complete	7.49793	72.8	chromosome:NC_008278.1/CT573213.2		1	5807	2006-08-03T00:00:00Z	ftp://ftp.ncbi.nlm.nih.gov/genomes/all/GCA/000/058/485/GCA_000058485.1_ASM5848v1	ftp://ftp.ncbi.nlm.nih.gov/genomes/all/GCF/000/058/485/GCF_000058485.1_ASM5848v1
Paraburkholderia phymatum STM815	Bacteria;Proteobacteria;Betaproteobacteria	STM815	SAMN02598384	PRJNA17409	GCA_000020045.1	https://github.com/hym0405/RNaseH_depletion/blob/master/representative_genomes_RefSeq/rRNA_sequence/GCA_000020045.1.rRNA.fa	https://github.com/hym0405/RNaseH_depletion/blob/master/representative_genomes_RefSeq/probe_sequence/GCA_000020045.1.probe.tsv	30	57	Complete	8.67656	62.2803	chromosome 1:NC_010622.1/CP001043.1; chromosome 2:NC_010623.1/CP001044.1; plasmid pBPHY01:NC_010625.1/CP001045.1; plasmid pBPHY02:NC_010627.1/CP001046.1		4	7496	2008-04-22T00:00:00Z	ftp://ftp.ncbi.nlm.nih.gov/genomes/all/GCA/000/020/045/GCA_000020045.1_ASM2004v1	ftp://ftp.ncbi.nlm.nih.gov/genomes/all/GCF/000/020/045/GCF_000020045.1_ASM2004v1
Shewanella pealeana ATCC 700345	Bacteria;Proteobacteria;Gammaproteobacteria	ATCC 700345	SAMN02598386	PRJNA17415	GCA_000018285.1	https://github.com/hym0405/RNaseH_depletion/blob/master/representative_genomes_RefSeq/rRNA_sequence/GCA_000018285.1.rRNA.fa	https://github.com/hym0405/RNaseH_depletion/blob/master/representative_genomes_RefSeq/probe_sequence/GCA_000018285.1.probe.tsv	30	57	Complete	5.17458	44.7	chromosome:NC_009901.1/CP000851.1		1	4281	2007-10-04T00:00:00Z	ftp://ftp.ncbi.nlm.nih.gov/genomes/all/GCA/000/018/285/GCA_000018285.1_ASM1828v1	ftp://ftp.ncbi.nlm.nih.gov/genomes/all/GCF/000/018/285/GCF_000018285.1_ASM1828v1
Dinoroseobacter shibae DFL 12 = DSM 16493	Bacteria;Proteobacteria;Alphaproteobacteria	DFL 12	SAMN02598387	PRJNA17417	GCA_000018145.1	https://github.com/hym0405/RNaseH_depletion/blob/master/representative_genomes_RefSeq/rRNA_sequence/GCA_000018145.1.rRNA.fa	https://github.com/hym0405/RNaseH_depletion/blob/master/representative_genomes_RefSeq/probe_sequence/GCA_000018145.1.probe.tsv	29	57	Complete	4.41787	65.5105	chromosome:NC_009952.1/CP000830.1; plasmid pDSHI01:NC_009955.1/CP000831.1; plasmid pDSHI02:NC_009956.1/CP000832.1; plasmid pDSHI03:NC_009957.1/CP000833.1; plasmid pDSHI04:NC_009958.1/CP000834.1; plasmid pDSHI05:NC_009959.1/CP000835.1		6	4147	2007-10-05T00:00:00Z	ftp://ftp.ncbi.nlm.nih.gov/genomes/all/GCA/000/018/145/GCA_000018145.1_ASM1814v1	ftp://ftp.ncbi.nlm.nih.gov/genomes/all/GCF/000/018/145/GCF_000018145.1_ASM1814v1
Ruminiclostridium cellulolyticum H10	Bacteria;Terrabacteria group;Firmicutes	H10; ATCC 35319	SAMN00623037	PRJNA17419	GCA_000022065.1	https://github.com/hym0405/RNaseH_depletion/blob/master/representative_genomes_RefSeq/rRNA_sequence/GCA_000022065.1.rRNA.fa	https://github.com/hym0405/RNaseH_depletion/blob/master/representative_genomes_RefSeq/probe_sequence/GCA_000022065.1.probe.tsv	32	61	Complete	4.06872	37.4	chromosome:NC_011898.1/CP001348.1		1	3337	2009-01-13T00:00:00Z	ftp://ftp.ncbi.nlm.nih.gov/genomes/all/GCA/000/022/065/GCA_000022065.1_ASM2206v1	ftp://ftp.ncbi.nlm.nih.gov/genomes/all/GCF/000/022/065/GCF_000022065.1_ASM2206v1
Geobacter lovleyi SZ	Bacteria;Proteobacteria;delta/epsilon subdivisions	SZ	SAMN00623044	PRJNA17423	GCA_000020385.1	https://github.com/hym0405/RNaseH_depletion/blob/master/representative_genomes_RefSeq/rRNA_sequence/GCA_000020385.1.rRNA.fa	https://github.com/hym0405/RNaseH_depletion/blob/master/representative_genomes_RefSeq/probe_sequence/GCA_000020385.1.probe.tsv	30	59	Complete	3.99487	54.7653	chromosome:NC_010814.1/CP001089.1; plasmid pGLOV01:NC_010815.1/CP001090.1		2	3627	2008-06-05T00:00:00Z	ftp://ftp.ncbi.nlm.nih.gov/genomes/all/GCA/000/020/385/GCA_000020385.1_ASM2038v1	ftp://ftp.ncbi.nlm.nih.gov/genomes/all/GCF/000/020/385/GCF_000020385.1_ASM2038v1
Sphingomonas wittichii RW1	Bacteria;Proteobacteria;Alphaproteobacteria	RW1	SAMN02598383	PRJNA17343	GCA_000016765.1	https://github.com/hym0405/RNaseH_depletion/blob/master/representative_genomes_RefSeq/rRNA_sequence/GCA_000016765.1.rRNA.fa	https://github.com/hym0405/RNaseH_depletion/blob/master/representative_genomes_RefSeq/probe_sequence/GCA_000016765.1.probe.tsv	29	56	Complete	5.91525	67.9033	chromosome:NC_009511.1/CP000699.1; plasmid pSWIT01:NC_009507.1/CP000700.1; plasmid pSWIT02:NC_009508.1/CP000701.1		3	5364	2007-05-31T00:00:00Z	ftp://ftp.ncbi.nlm.nih.gov/genomes/all/GCA/000/016/765/GCA_000016765.1_ASM1676v1	ftp://ftp.ncbi.nlm.nih.gov/genomes/all/GCF/000/016/765/GCF_000016765.1_ASM1676v1
Pseudomonas mendocina ymp	Bacteria;Proteobacteria;Gammaproteobacteria	ymp	SAMN02598392	PRJNA17457	GCA_000016565.1	https://github.com/hym0405/RNaseH_depletion/blob/master/representative_genomes_RefSeq/rRNA_sequence/GCA_000016565.1.rRNA.fa	https://github.com/hym0405/RNaseH_depletion/blob/master/representative_genomes_RefSeq/probe_sequence/GCA_000016565.1.probe.tsv	30	57	Complete	5.07281	64.7	chromosome:NC_009439.1/CP000680.1		1	4569	2007-04-20T00:00:00Z	ftp://ftp.ncbi.nlm.nih.gov/genomes/all/GCA/000/016/565/GCA_000016565.1_ASM1656v1	ftp://ftp.ncbi.nlm.nih.gov/genomes/all/GCF/000/016/565/GCF_000016565.1_ASM1656v1
Thermosinus carboxydivorans Nor1	Bacteria;Terrabacteria group;Firmicutes	Nor1	SAMN00623067	PRJNA17587	GCA_000169155.1	https://github.com/hym0405/RNaseH_depletion/blob/master/representative_genomes_RefSeq/rRNA_sequence/GCA_000169155.1.rRNA.fa	https://github.com/hym0405/RNaseH_depletion/blob/master/representative_genomes_RefSeq/probe_sequence/GCA_000169155.1.probe.tsv	33	66	Contig	2.88977	51.5		AAWL01	49	2665	2007-01-05T00:00:00Z	ftp://ftp.ncbi.nlm.nih.gov/genomes/all/GCA/000/169/155/GCA_000169155.1_ASM16915v1	ftp://ftp.ncbi.nlm.nih.gov/genomes/all/GCF/000/169/155/GCF_000169155.1_ASM16915v1
Parvibaculum lavamentivorans DS-1	Bacteria;Proteobacteria;Alphaproteobacteria	DS-1	SAMN00623055	PRJNA17639	GCA_000017565.1	https://github.com/hym0405/RNaseH_depletion/blob/master/representative_genomes_RefSeq/rRNA_sequence/GCA_000017565.1.rRNA.fa	https://github.com/hym0405/RNaseH_depletion/blob/master/representative_genomes_RefSeq/probe_sequence/GCA_000017565.1.probe.tsv	29	54	Complete	3.91474	62.3	chromosome:NC_009719.1/CP000774.1		1	3647	2007-07-30T00:00:00Z	ftp://ftp.ncbi.nlm.nih.gov/genomes/all/GCA/000/017/565/GCA_000017565.1_ASM1756v1	ftp://ftp.ncbi.nlm.nih.gov/genomes/all/GCF/000/017/565/GCF_000017565.1_ASM1756v1
Shewanella piezotolerans WP3	Bacteria;Proteobacteria;Gammaproteobacteria	WP3	SAMN02603456	PRJNA17675	GCA_000014885.1	https://github.com/hym0405/RNaseH_depletion/blob/master/representative_genomes_RefSeq/rRNA_sequence/GCA_000014885.1.rRNA.fa	https://github.com/hym0405/RNaseH_depletion/blob/master/representative_genomes_RefSeq/probe_sequence/GCA_000014885.1.probe.tsv	30	57	Complete	5.39648	43.3	chromosome:NC_011566.1/CP000472.1		1	4395	2008-11-13T00:00:00Z	ftp://ftp.ncbi.nlm.nih.gov/genomes/all/GCA/000/014/885/GCA_000014885.1_ASM1488v1	ftp://ftp.ncbi.nlm.nih.gov/genomes/all/GCF/000/014/885/GCF_000014885.1_ASM1488v1
Petrotoga mobilis SJ95	Bacteria;Thermotogae;Thermotogae	SJ95	SAMN00623056	PRJNA17679	GCA_000018605.1	https://github.com/hym0405/RNaseH_depletion/blob/master/representative_genomes_RefSeq/rRNA_sequence/GCA_000018605.1.rRNA.fa	https://github.com/hym0405/RNaseH_depletion/blob/master/representative_genomes_RefSeq/probe_sequence/GCA_000018605.1.probe.tsv	29	58	Complete	2.16955	34.1	chromosome:NC_010003.1/CP000879.1		1	1938	2007-11-16T00:00:00Z	ftp://ftp.ncbi.nlm.nih.gov/genomes/all/GCA/000/018/605/GCA_000018605.1_ASM1860v1	ftp://ftp.ncbi.nlm.nih.gov/genomes/all/GCF/000/018/605/GCF_000018605.1_ASM1860v1
Geobacter bemidjiensis Bem	Bacteria;Proteobacteria;delta/epsilon subdivisions	Bem	SAMN02598400	PRJNA17707	GCA_000020725.1	https://github.com/hym0405/RNaseH_depletion/blob/master/representative_genomes_RefSeq/rRNA_sequence/GCA_000020725.1.rRNA.fa	https://github.com/hym0405/RNaseH_depletion/blob/master/representative_genomes_RefSeq/probe_sequence/GCA_000020725.1.probe.tsv	30	59	Complete	4.61515	60.3	chromosome:NC_011146.1/CP001124.1		1	3969	2008-08-19T00:00:00Z	ftp://ftp.ncbi.nlm.nih.gov/genomes/all/GCA/000/020/725/GCA_000020725.1_ASM2072v1	ftp://ftp.ncbi.nlm.nih.gov/genomes/all/GCF/000/020/725/GCF_000020725.1_ASM2072v1
Desulfococcus oleovorans Hxd3	Bacteria;Proteobacteria;delta/epsilon subdivisions	Hxd3	SAMN00623035	PRJNA18007	GCA_000018405.1	https://github.com/hym0405/RNaseH_depletion/blob/master/representative_genomes_RefSeq/rRNA_sequence/GCA_000018405.1.rRNA.fa	https://github.com/hym0405/RNaseH_depletion/blob/master/representative_genomes_RefSeq/probe_sequence/GCA_000018405.1.probe.tsv	31	60	Complete	3.94417	56.2	chromosome:NC_009943.1/CP000859.1		1	3325	2007-10-19T00:00:00Z	ftp://ftp.ncbi.nlm.nih.gov/genomes/all/GCA/000/018/405/GCA_000018405.1_ASM1840v1	ftp://ftp.ncbi.nlm.nih.gov/genomes/all/GCF/000/018/405/GCF_000018405.1_ASM1840v1
Borrelia duttonii Ly	Bacteria;Spirochaetes;Spirochaetia	Ly	SAMN02603585	PRJNA18231	GCA_000019685.1	https://github.com/hym0405/RNaseH_depletion/blob/master/representative_genomes_RefSeq/rRNA_sequence/GCA_000019685.1.rRNA.fa	https://github.com/hym0405/RNaseH_depletion/blob/master/representative_genomes_RefSeq/probe_sequence/GCA_000019685.1.probe.tsv	30	58	Complete	1.57488	28.0227	chromosome:NC_011229.1/CP000976.1; plasmid pl11:NC_011224.1/CP000977.1; plasmid pl15:NC_011226.1/CP000978.1; plasmid pl165:NC_011247.1/CP000979.1; plasmid pl23:NC_011257.1/CP000980.1; plasmid pl23b:NC_011259.1/CP000981.1; plasmid pl26:NC_011261.1/CP000982.1; plasmid pl27:NC_011265.1/CP000983.1; plasmid pl28:NC_011245.1/CP000984.1; plasmid pl31:NC_011262.1/CP000991.1; plasmid pl32:NC_011264.1/CP00…		17	1350	2008-09-15T00:00:00Z	ftp://ftp.ncbi.nlm.nih.gov/genomes/all/GCA/000/019/685/GCA_000019685.1_ASM1968v1	ftp://ftp.ncbi.nlm.nih.gov/genomes/all/GCF/000/019/685/GCF_000019685.1_ASM1968v1
Candidatus Vesicomyosocius okutanii HA	Bacteria;Proteobacteria;Gammaproteobacteria	HA	SAMD00060908	PRJDA18267	GCA_000010405.1	https://github.com/hym0405/RNaseH_depletion/blob/master/representative_genomes_RefSeq/rRNA_sequence/GCA_000010405.1.rRNA.fa	https://github.com/hym0405/RNaseH_depletion/blob/master/representative_genomes_RefSeq/probe_sequence/GCA_000010405.1.probe.tsv	30	57	Complete	1.02215	31.6	chromosome:NC_009465.1/AP009247.1		1	951	2007-05-08T20:19:00Z	ftp://ftp.ncbi.nlm.nih.gov/genomes/all/GCA/000/010/405/GCA_000010405.1_ASM1040v1	ftp://ftp.ncbi.nlm.nih.gov/genomes/all/GCF/000/010/405/GCF_000010405.1_ASM1040v1
Rhodospirillum centenum SW	Bacteria;Proteobacteria;Alphaproteobacteria	SW; ATCC 51521	SAMN02603908	PRJNA18307	GCA_000016185.1	https://github.com/hym0405/RNaseH_depletion/blob/master/representative_genomes_RefSeq/rRNA_sequence/GCA_000016185.1.rRNA.fa	https://github.com/hym0405/RNaseH_depletion/blob/master/representative_genomes_RefSeq/probe_sequence/GCA_000016185.1.probe.tsv	29	54	Complete	4.35554	70.5	chromosome:NC_011420.2/CP000613.2		1	3835	2008-10-24T00:00:00Z	ftp://ftp.ncbi.nlm.nih.gov/genomes/all/GCA/000/016/185/GCA_000016185.1_ASM1618v1	ftp://ftp.ncbi.nlm.nih.gov/genomes/all/GCF/000/016/185/GCF_000016185.1_ASM1618v1
[truncated: 5,102 more rows]

[truncated: 1 more sheets: Supp. Table 11]
